# Supplementary material for: Multi-ancestry genome-wide association study of serum creatine kinase implicates myopathy genes and muscle pathways
Source: eBioMedicine. 2026 Apr 30;127:106274. doi: 10.1016/j.ebiom.2026.106274 (PMC13142019; doi:10.1016/j.ebiom.2026.106274)
Supplement: Supplementary Tables [file mmc2.xlsx]

## Sheet: TOC
Supplementary Tables
Multi-ancestry Genome-wide Association Study of Serum Creatine Kinase Implicates Myopathy Genes and Muscle Pathways
Supplementary Table 1. Summary of Individual Cohort Characteristics
Supplementary Table 2. Summary of GWAS Meta-analysis Characteristics
Supplementary Table 3. LDSC-Based Heritability Estimates of Cohorts
Supplementary Table 4. MAGMA Gene-Based Association Results for European Meta-analysis
Supplementary Table 5. MAGMA Tissue Enrichment Results for European Meta-analysis
Supplementary Table 6. MAGMA Cell-type Enrichment Results for European Meta-analysis
Supplementary Table 7. MAGMA Gene Set Enrichment Results for European Meta-analysis
Supplementary Table 8. CK Associated Loci from Multi-ancestry Meta-analysis and Functional Annotations
Supplementary Table 9. Gene Set of Mendelian Muscle Disorders from OMIM
Supplementary Table 10. Overlap Between Genes Mapped from Significant CK-Associated Variants and Genes in Mendelian Muscle Disorders
Supplementary Table 11. SMR results for GTEx eQTLs and Fenland pQTLs
Supplementary Table 12. Colocalization of CK GWAS with QTL signals
Supplementary Table 13. Genetic Correlation between CK and Systemic Clinical Traits using LDSC
Supplementary Table 14. Genetic Correlation between CK and Cardiorespiratory Function and Structural Traits using LDSC
Supplementary Table 15. Mendelian Randomization Analysis between CK and Relevant Traits
Supplementary Table 16. Standardized Z-score of CK Associated Loci Lead SNP in Relavant Traits and Trait-based Clustering
Supplementary Table 17. Multi-trait Colocalization Analysis of CK Associated Loci

## Sheet: ST1
Supplementary Table 1. Summary of Individual Cohort Characteristics
Cohort	BioBank Japan Project	Qatar Genome Program	Vanderbilt University Medical Center	Million Veteran Program: European	Million Veteran Program: African	Million Veteran Program: Admixed American
Population	East Asian	Arabian	European	European	African	Admixed American
Sample Size	106080	5344	7585	82594	25017	10635
CK source / assay setting	Abstracted from routine laboratory examination records in medical records (baseline)	Measured at diagnostic laboratories of Hamad General Hospital during Qatar Biobank assessment sessions (serum)	Extracted from EHR laboratory records from routine clinical care	Extracted from VA EHR laboratory records (CIPHER phenotype algorithm)	Extracted from VA EHR laboratory records (CIPHER phenotype algorithm)	Extracted from VA EHR laboratory records (CIPHER phenotype algorithm)
Phenotype details	Creatine kinase activity (baseline laboratory trait)	Sample: serum; assay: UV-test; instrument: Roche COBAS 6000 c	Creatine kinase [Enzymatic activity/volume] in serum or plasma	Total creatine kinase (U/L)	Total creatine kinase (U/L)	Total creatine kinase (U/L)
Within-person aggregation	Not applicable (baseline trait)	Not applicable (assessment-session biomarker)	Median per participant	Mean across visits	Mean across visits	Mean across visits
Unit handling / consistency	IU/L (U/L equivalent)	U/L	Unit-consistency checks (retain labs with ≥70% observations in the same unit)	Restricted to U/L (acceptable value window specified in phenotype algorithm)	Restricted to U/L (acceptable value window specified in phenotype algorithm)	Restricted to U/L (acceptable value window specified in phenotype algorithm)
Data transformation (GWAS phenotype scale)	Log-transformation followed by Z-score standardization	Rank-based inverse normal transformation	Rank-based inverse normal transformation	Rank-based inverse normal transformation	Rank-based inverse normal transformation	Rank-based inverse normal transformation
Phenotype QC / outlier handling	Exclude age <18 or >85; remove values outside 3×IQR; for Z-scored traits exclude normalized values outside ±4 SD; CK descriptive statistics (Mean = 101.40, SD = 55.85, Median = 89, Min = 7, Max = 332)	NA	Remove non-numeric/infinite values; exclude observations outside 4 SD from the overall mean	Exclude extreme outliers (>6 SD from trait mean)	Exclude extreme outliers (>6 SD from trait mean)	Exclude extreme outliers (>6 SD from trait mean)
Genotyping	Array	Sequencing	Array	Array	Array	Array
Imputation R² cutoff (source GWAS)	>0.7	NA	>0.3	>0.3	>0.3	>0.3
SNP Number (source GWAS)	5824544	7723262	5419077	8505947	14718789	9711623
Association model / software (source GWAS)	Linear regression (additive SNP dosage)	GRAMMAR-Gamma (GenABEL)	fastGWA	SAIGE	SAIGE	SAIGE
Covariates (source GWAS)	Sex, age, top 10 PCs, affection status of 47 diseases	Age, sex, first four PCs	Sex; cubic splines (knots = 4) of median age across medical records (to control non-linear age effects); top 10 ancestry PCs	Age, sex, and 10 population-specific genetic PCs	Age, sex, and 10 population-specific genetic PCs	Age, sex, and 10 population-specific genetic PCs

## Sheet: ST2
Supplementary Table 2. Summary of GWAS Meta-analysis Characteristics
Abbreviations: BBJ, BioBank Japan; QGP, Qatar Genome Program; VUMC, Vanderbilt University Medical Center; MVP, Million Veteran Program
	European	Multi-ancestry (BBJ excluded)	Multi-ancestry (BBJ included)
Ancestry Composition	European	European + African + Admixed American + Arabian	European + African + Admixed American + Arabian + East Asian
Included Cohorts	VUMC + MVP European	VUMC + MVP European + MVP African + MVP Admixed American + QPG	VUMC + MVP European + MVP African + MVP Admixed American + QPG + BBJ
Meta-analysis Method	Fixed-Effect Model (Standard Error Weighting)	Fixed-Effect Model (Standard Error Weighting)	Stouffer’s method (Sample-Size Weighting)
Number of SNPs	8517221	17010454	17355739
Maximum Sample Size (N)	90179	131175	237255
Genomic Inflation (λ)	1.2101	1.1243	1.13434

## Sheet: ST3
Supplementary Table 3. LDSC-Based Heritability Estimates of Cohorts
Cohort	BioBank Japan Project	Vanderbilt University Medical Center	Million Veteran Program: European
SNP-based Heritability	0.1025	0.083	0.1172
Standard Error (h²)	0.009	0.065	0.0092
LDSC Intercept	1.0097	0.999	1.1096
Intercept SE	0.0109	0.0073	0.0086
Mean χ²	1.239	1.0126	1.3083

## Sheet: ST4
Supplementary Table 4. MAGMA Gene-Based Association Results for European Meta-analysis
Ensembl ID	Chromosome	Start (bp)	Stop (bp)	No. of SNPs	No. of Parameters	Sample Size	Z-score	P-value	Gene Symbol
ENSG00000104879	19	45809672	45826235	72	15	86175	8.2924	5.5511e-17	CKM
ENSG00000177082	15	85185999	85197574	31	7	83871	7.8821	1.6098e-15	WDR73
ENSG00000131042	19	54777675	54785039	37	9	79359	7.7695	3.9413e-15	LILRB2
ENSG00000104892	19	45836692	45854778	61	12	87443	7.7677	3.9968e-15	KLC3
ENSG00000197696	15	85198360	85201794	11	4	89489	7.7608	4.2188e-15	NMB
ENSG00000125753	19	46009837	46030241	56	12	87469	7.7466	4.7184e-15	VASP
ENSG00000125740	19	45971253	45978437	22	5	89489	7.6915	7.272e-15	FOSB
ENSG00000108878	17	65040706	65052909	37	9	87718	7.6147	1.3212e-14	CACNG1
ENSG00000171714	11	22214722	22304903	159	13	86754	7.4626	4.2411e-14	ANO5
ENSG00000204577	19	54720147	54746602	170	25	82639	7.3372	1.0902e-13	LILRB3
ENSG00000125741	19	46030685	46105470	233	38	85299	7.3367	1.0947e-13	OPA3
ENSG00000109919	11	47638867	47664175	29	9	85499	7.2818	1.6476e-13	MTCH2
ENSG00000170889	19	54704610	54752862	278	28	80414	7.2544	2.0168e-13	RPS9
ENSG00000172247	11	47611216	47616211	6	4	75148	7.1348	4.845e-13	C1QTNF4
ENSG00000176371	15	85144217	85171027	62	13	76354	7.1033	6.0896e-13	ZSCAN2
ENSG00000125744	19	45988547	46000319	34	7	89286	7.0829	7.0566e-13	RTN2
ENSG00000140612	15	85212775	85259947	101	18	88451	7.0393	9.6589e-13	SEC11A
ENSG00000012061	19	45910591	45982086	224	33	86796	7.017	1.1337e-12	ERCC1
ENSG00000259511	15	84841242	84850986	1	1	82594	6.9693	1.593e-12	UBE2Q2L
ENSG00000213619	11	47586888	47606114	18	7	89335	6.9381	1.9876e-12	NDUFS3
ENSG00000104884	19	45853095	45874176	64	11	86860	6.9195	2.2655e-12	ERCC2
ENSG00000213889	19	45992035	46005768	45	8	88156	6.8649	3.3267e-12	PPM1N
ENSG00000165916	11	47440320	47447993	17	4	87947	6.8058	5.0231e-12	PSMC3
ENSG00000120054	10	101801950	101841634	127	21	86303	6.7085	9.8325e-12	CPN1
ENSG00000117877	19	45909467	45914024	23	6	87210	6.7082	9.8532e-12	CD3EAP
ENSG00000196712	17	29421945	29709134	382	10	84206	6.6653	1.3205e-11	NF1
ENSG00000198862	21	30300466	30365270	134	20	84455	6.6087	1.938e-11	LTN1
ENSG00000149177	11	48002113	48189670	380	25	88801	6.4778	4.6531e-11	PTPRJ
ENSG00000149187	11	47487496	47587121	135	25	86601	6.4017	7.6836e-11	CELF1
ENSG00000138347	10	69865912	69971774	464	31	86553	6.3657	9.7212e-11	MYPN
ENSG00000107554	10	101635334	101769676	448	23	86980	6.3509	1.0701e-10	DNMBP
ENSG00000126860	17	29644578	29648902	11	2	84662	6.3151	1.3501e-10	EVI2A
ENSG00000185862	17	29630784	29641130	15	3	85122	6.2565	1.968e-10	EVI2B
ENSG00000265118	17	29632231	29645849	18	2	84701	6.2522	2.0235e-10	CTD-2370N5.3
ENSG00000156265	21	30449792	30548210	326	18	88580	6.1867	3.071e-10	MAP3K7CL
ENSG00000166716	15	85291866	85349659	142	21	88315	6.1094	5e-10	ZNF592
ENSG00000136383	15	85359911	85416713	153	26	89434	6.1094	5e-10	ALPK3
ENSG00000104881	19	45882892	45909607	59	15	84522	6.1094	5e-10	PPP1R13L
ENSG00000244482	19	54720737	54746649	172	25	82638	6.1094	5e-10	LILRA6
ENSG00000105609	19	54754263	54761164	34	10	77537	6.1094	5e-10	LILRB5
ENSG00000126861	17	29599031	29624557	35	4	84135	6.1035	5.1875e-10	OMG
ENSG00000165915	11	47428683	47438047	20	4	90178	6.0908	5.6163e-10	SLC39A13
ENSG00000111252	12	111843752	111889427	45	7	84111	6.0377	7.8171e-10	SH2B3
ENSG00000066336	11	47376411	47400127	71	10	87840	5.9706	1.1817e-09	SPI1
ENSG00000124299	19	33877856	34012700	629	35	88485	5.9681	1.2002e-09	PEPD
ENSG00000151929	10	121410882	121437331	95	14	88031	5.9	1.8172e-09	BAG3
ENSG00000204842	12	111890018	112037480	132	10	85697	5.8351	2.6873e-09	ATXN2
ENSG00000088325	20	30327074	30389608	106	10	88389	5.7825	3.68e-09	TPX2
ENSG00000091583	17	64208151	64252643	179	21	87683	5.6994	6.0132e-09	APOH
ENSG00000171552	20	30252255	30311792	88	8	86500	5.6921	6.2756e-09	BCL2L1
ENSG00000156273	21	30566392	31003071	875	62	85686	5.69	6.3519e-09	BACH1
ENSG00000131055	20	30225691	30232809	15	2	89167	5.6778	6.8202e-09	COX4I2
ENSG00000196588	22	40806285	41032706	414	17	86850	5.6441	8.3018e-09	MKL1
ENSG00000020577	14	55033815	55260033	623	106	86734	5.6067	1.0309e-08	SAMD4A
ENSG00000198324	12	111798455	111806925	12	3	84490	5.5465	1.457e-08	FAM109A
ENSG00000197321	10	29746267	30025710	1209	83	87027	5.5391	1.5202e-08	SVIL
ENSG00000165917	11	47459308	47470730	36	6	89546	5.5244	1.6529e-08	RAPSN
ENSG00000156256	21	30396950	30426809	44	12	85562	5.5107	1.7871e-08	USP16
ENSG00000136603	3	170075466	170114623	103	11	85539	5.4672	2.2857e-08	SKIL
ENSG00000105617	19	54658899	54663620	8	5	74166	5.4079	3.189e-08	LENG1
ENSG00000146147	6	53794780	54131078	810	45	87524	5.3987	3.3569e-08	MLIP
ENSG00000114739	3	38495342	38534633	81	7	87296	5.3883	3.5561e-08	ACVR2B
ENSG00000007047	19	45582546	45808541	775	56	85881	5.3655	4.0368e-08	MARK4
ENSG00000116604	1	156433519	156470620	70	10	87048	5.3418	4.6004e-08	MEF2D
ENSG00000100883	14	35451163	35498773	193	17	89082	5.2694	6.8425e-08	SRP54
ENSG00000111249	12	111471828	111788358	430	35	86368	5.2563	7.3492e-08	CUX2
ENSG00000030066	11	47799639	47870107	135	13	89111	5.1874	1.0663e-07	NUP160
ENSG00000101306	20	30407111	30422492	42	7	88031	5.1566	1.2574e-07	MYLK2
ENSG00000109920	11	47738072	47788995	93	12	87423	5.1557	1.2633e-07	FNBP4
ENSG00000156218	15	84322838	84708594	1075	43	88112	5.1555	1.2645e-07	ADAMTSL3
ENSG00000134571	11	47352957	47374253	45	12	88830	5.1388	1.3827e-07	MYBPC3
ENSG00000157036	3	38537618	38583652	99	12	88722	5.1344	1.4153e-07	EXOG
ENSG00000033327	11	77926343	78129394	377	7	88569	5.1191	1.5347e-07	GAB2
ENSG00000112319	6	133561736	133853258	891	55	87888	5.107	1.6362e-07	EYA4
ENSG00000165923	11	47681143	47736941	103	13	89221	5.0796	1.8908e-07	AGBL2
ENSG00000089169	12	113008184	113336686	659	58	86101	5.0073	2.7605e-07	RPH3A
ENSG00000110536	11	47586982	47595013	7	3	90178	4.9679	3.3834e-07	PTPMT1
ENSG00000071189	7	17830385	17980124	337	19	88423	4.9493	3.7246e-07	SNX13
ENSG00000153086	2	135596117	135659604	110	7	86110	4.8901	5.0386e-07	ACMSD
ENSG00000149599	20	30435440	30458550	58	18	86400	4.8595	5.8842e-07	DUSP15
ENSG00000125505	19	54677107	54693733	34	16	76199	4.8306	6.8071e-07	MBOAT7
ENSG00000107679	10	124134212	124191867	144	16	89388	4.7988	7.9827e-07	PLEKHA1
ENSG00000064655	20	45523263	45817492	918	91	85862	4.7885	8.4023e-07	EYA2
ENSG00000197548	3	11313995	11599139	693	21	86293	4.7735	9.0533e-07	ATG7
ENSG00000178498	12	57998405	58003587	10	5	87903	4.765	9.4432e-07	DTX3
ENSG00000168610	17	40465342	40540586	148	12	87770	4.7642	9.4818e-07	STAT3
ENSG00000179772	20	30432103	30433420	2	1	82594	4.7399	1.0691e-06	FOXS1
ENSG00000170681	9	103340361	103350188	40	9	89230	4.6895	1.3695e-06	MURC
ENSG00000072195	2	220299568	220363009	118	19	85936	4.6848	1.401e-06	SPEG
ENSG00000108828	17	41166622	41177140	12	3	85122	4.6343	1.7904e-06	VAT1
ENSG00000155657	2	179390716	179695529	533	29	89240	4.6069	2.0433e-06	TTN
ENSG00000166682	11	113558272	113577095	60	11	87790	4.5951	2.1631e-06	TMPRSS5
ENSG00000204634	2	101624079	101869328	628	36	87936	4.595	2.1641e-06	TBC1D8
ENSG00000179774	10	69990386	69991871	3	2	87650	4.5933	2.1812e-06	ATOH7
ENSG00000100142	22	38348614	38437922	88	10	84767	4.5588	2.5728e-06	POLR2F
ENSG00000100359	22	40766595	40806293	53	7	88175	4.5582	2.5795e-06	SGSM3
ENSG00000170684	19	45574758	45579846	5	2	87144	4.555	2.6193e-06	ZNF296
ENSG00000128346	22	38339528	38349676	11	5	79222	4.554	2.6321e-06	C22orf23
ENSG00000253379	8	72315675	72504260	470	45	86646	4.5492	2.693e-06	RP11-1102P16.1
ENSG00000099308	19	18208603	18262502	206	20	86578	4.5437	2.7634e-06	MAST3
ENSG00000101294	20	30102231	30157370	119	7	84378	4.533	2.9076e-06	HM13
ENSG00000166949	15	67356101	67487533	403	57	86908	4.5326	2.9132e-06	SMAD3
ENSG00000150938	2	36583069	36778278	533	43	87936	4.5306	2.9402e-06	CRIM1
ENSG00000156239	21	30244513	30257693	59	7	87621	4.5113	3.2208e-06	N6AMT1
ENSG00000156261	21	30428126	30446118	34	11	88170	4.5026	3.3563e-06	CCT8
ENSG00000012048	17	41196312	41277500	178	7	82995	4.5009	3.3831e-06	BRCA1
ENSG00000188554	17	41322498	41363708	79	3	88077	4.478	3.7673e-06	NBR1
ENSG00000125968	20	30193086	30194318	5	2	88661	4.4772	3.7807e-06	ID1
ENSG00000239900	22	40742507	40786467	53	10	85058	4.4505	4.2827e-06	ADSL
ENSG00000156253	21	30376705	30391699	34	8	87947	4.4307	4.6963e-06	RWDD2B
ENSG00000170485	2	101436614	101613291	555	60	86883	4.4228	4.8713e-06	NPAS2
ENSG00000185591	12	53773960	53810230	82	9	86201	4.4113	5.1381e-06	SP1
ENSG00000106819	9	95218487	95244788	54	9	86823	4.4004	5.4028e-06	ASPN
ENSG00000108830	17	41177258	41184057	10	2	88661	4.3918	5.6212e-06	RND2
ENSG00000079459	8	11653082	11696818	267	21	85620	4.3806	5.9177e-06	FDFT1
ENSG00000182771	10	87359312	88126250	2410	133	87390	4.3797	5.943e-06	GRID1
ENSG00000137513	11	78147007	78285919	374	7	87443	4.3735	6.1123e-06	NARS2
ENSG00000104856	19	45504688	45541452	87	22	82952	4.3501	6.8041e-06	RELB
ENSG00000100146	22	38366693	38383429	11	4	88799	4.3458	6.939e-06	SOX10
ENSG00000100890	14	35591052	35743271	487	26	88387	4.3134	8.0381e-06	KIAA0391
ENSG00000177354	10	50507187	50535537	88	15	89230	4.2804	9.3259e-06	C10orf71
ENSG00000131242	17	29718642	29865236	435	53	84347	4.2719	9.6911e-06	RAB11FIP4
ENSG00000082258	2	135675805	135716912	77	7	88701	4.2629	1.009e-05	CCNT2
ENSG00000166908	12	57984957	57997198	20	5	84911	4.2448	1.0939e-05	PIP4K2C
ENSG00000139625	12	53874274	53893847	18	10	82219	4.2374	1.1306e-05	MAP3K12
ENSG00000106823	9	95256365	95298937	107	14	87414	4.2366	1.1346e-05	ECM2
ENSG00000135108	12	117581146	117628336	166	9	87620	4.2343	1.1462e-05	FBXO21
ENSG00000104859	19	45542298	45574214	59	9	85808	4.2273	1.1824e-05	CLASRP
ENSG00000196531	12	57106212	57125412	36	7	87861	4.2121	1.2649e-05	NACA
ENSG00000241360	22	38054734	38062941	22	4	85045	4.2096	1.2791e-05	PDXP
ENSG00000135409	12	53817639	53825318	13	1	90178	4.2094	1.2805e-05	AMHR2
ENSG00000110955	12	57031959	57039798	10	2	87144	4.203	1.3168e-05	ATP5B
ENSG00000185338	16	11348262	11350036	3	2	85122	4.1989	1.3413e-05	SOCS1
ENSG00000145216	4	54243810	55161439	2753	141	86410	4.1986	1.343e-05	FIP1L1
ENSG00000084734	2	27719709	27746554	45	8	87331	4.1938	1.3717e-05	GCKR
ENSG00000132424	6	99845927	99873207	55	9	89075	4.1867	1.4151e-05	PNISR
ENSG00000140443	15	99192200	99507759	946	95	85827	4.1661	1.5492e-05	IGF1R
ENSG00000132423	6	99817276	99842080	82	11	88421	4.1617	1.5791e-05	COQ3
ENSG00000267060	17	41120105	41132545	19	4	84590	4.1618	1.5791e-05	PTGES3L
ENSG00000151748	14	51098776	51135049	99	12	87514	4.1482	1.6756e-05	SAV1
ENSG00000110958	12	57057127	57082159	61	12	88064	4.1374	1.7563e-05	PTGES3
ENSG00000183287	18	57098172	57364612	1092	80	86080	4.1337	1.785e-05	CCBE1
ENSG00000138246	3	132136370	132257876	249	25	88567	4.1317	1.8006e-05	DNAJC13
ENSG00000176540	11	48387037	48388017	2	1	86386	4.1304	1.8104e-05	OR4C5
ENSG00000110514	11	47290712	47351582	141	15	89317	4.1228	1.8716e-05	MADD
ENSG00000154127	11	122526383	122685181	570	74	85333	4.1216	1.8812e-05	UBASH3B
ENSG00000132170	3	12328867	12475855	364	27	88018	4.116	1.9279e-05	PPARG
ENSG00000198855	12	108908962	108919614	20	6	85669	4.1065	2.0085e-05	FICD
ENSG00000147454	8	23386318	23432976	275	19	87478	4.1058	2.0147e-05	SLC25A37
ENSG00000008130	1	1682671	1711896	76	10	84900	4.1055	2.0171e-05	NADK
ENSG00000116678	1	65886248	66107242	662	27	87767	4.1037	2.0331e-05	LEPR
ENSG00000196639	3	11178779	11305243	403	48	86498	4.1013	2.0545e-05	HRH1
ENSG00000025423	12	57145945	57181574	56	12	84355	4.1003	2.063e-05	HSD17B6
ENSG00000184988	17	41363854	41372061	10	3	81160	4.0921	2.1375e-05	TMEM106A
ENSG00000089050	20	18467184	18477887	31	8	88221	4.0664	2.3877e-05	RBBP9
ENSG00000096996	19	18169805	18209754	151	17	85814	4.0612	2.4411e-05	IL12RB1
ENSG00000182759	8	144501352	144512576	59	13	84908	4.0539	2.5188e-05	MAFA
ENSG00000115234	2	27593389	27599995	8	2	89230	4.0519	2.5406e-05	SNX17
ENSG00000078140	4	39699664	39784412	258	15	87389	4.0454	2.6122e-05	UBE2K
ENSG00000093217	3	38388251	38462839	275	20	87374	4.0439	2.628e-05	XYLB
ENSG00000166167	10	103113820	103317078	431	16	88358	4.0391	2.6824e-05	BTRC
ENSG00000267757	19	46144752	46146098	4	2	86386	4.0307	2.7808e-05	C19orf83
ENSG00000254858	19	18303992	18307758	11	3	90178	4.0282	2.8102e-05	MPV17L2
ENSG00000146267	6	99719045	99797938	276	23	88584	4.0255	2.8425e-05	FAXC
ENSG00000108825	17	41102543	41132545	39	7	84539	4.0145	2.9791e-05	PTGES3L-AARSD1
ENSG00000154358	1	228395831	228566577	505	22	88341	4.0096	3.0407e-05	OBSCN
ENSG00000068079	17	41158742	41166473	17	4	87947	3.9988	3.1833e-05	IFI35
ENSG00000198863	17	41132582	41145707	14	5	70854	3.9921	3.2745e-05	RUNDC1
ENSG00000160124	3	122078438	122102078	68	13	89174	3.9886	3.323e-05	CCDC58
ENSG00000116044	2	178092323	178257425	409	26	85938	3.9874	3.3399e-05	NFE2L2
ENSG00000136244	7	22765503	22771621	20	5	89040	3.9805	3.4379e-05	IL6
ENSG00000171695	20	62714733	62715712	3	1	82594	3.9762	3.5017e-05	C20orf201
ENSG00000152601	3	151961617	152183569	358	24	87052	3.9731	3.5466e-05	MBNL1
ENSG00000139546	12	53894705	53900215	2	1	90178	3.9678	3.6266e-05	TARBP2
ENSG00000176567	11	48285413	48286330	5	2	88661	3.96	3.7472e-05	OR4X1
ENSG00000066027	1	212458879	212535200	187	22	87551	3.9586	3.7698e-05	PPP2R5A
ENSG00000258790	14	35591755	35786680	618	24	88484	3.9538	3.8466e-05	KIAA0391
ENSG00000145431	4	157681606	157892546	326	25	88412	3.9528	3.8617e-05	PDGFC
ENSG00000197157	7	127292234	127732661	713	34	87807	3.9415	4.0483e-05	SND1
ENSG00000156162	8	95731931	95806064	244	23	88500	3.9412	4.0534e-05	DPY19L4
ENSG00000071082	2	101618177	101640494	56	9	89230	3.9396	4.0803e-05	RPL31
ENSG00000118369	11	77899858	77925757	50	9	87448	3.9356	4.1502e-05	USP35
ENSG00000129048	3	132316081	132337811	44	10	85045	3.9324	4.2052e-05	ACKR4
ENSG00000065600	1	212537273	212588243	142	23	85294	3.9299	4.2491e-05	TMEM206
ENSG00000185651	22	21903736	21978323	116	6	87367	3.9173	4.4766e-05	UBE2L3
ENSG00000171703	20	62681189	62703700	69	15	86331	3.9069	4.6751e-05	TCEA2
ENSG00000089234	12	112079950	112123790	40	9	85438	3.9017	4.7764e-05	BRAP
ENSG00000197111	12	53835525	53874946	42	11	84600	3.8936	4.938e-05	PCBP2
ENSG00000188312	9	95087766	95382815	761	22	87509	3.8873	5.0692e-05	CENPP
ENSG00000187116	19	54818353	54824409	8	3	46037	3.8862	5.0908e-05	LILRA5
ENSG00000103423	16	4475806	4506776	76	10	86286	3.8806	5.2109e-05	DNAJA3
ENSG00000101310	20	18488137	18542059	195	15	88782	3.8745	5.3422e-05	SEC23B
ENSG00000182185	14	68286496	69196935	2293	108	87246	3.8736	5.3624e-05	RAD51B
ENSG00000163492	2	179694484	179914813	657	48	88322	3.8646	5.5636e-05	CCDC141
ENSG00000144591	2	220363589	220371710	10	4	85628	3.8632	5.5951e-05	GMPPA
ENSG00000113971	3	132276986	132441303	294	24	86024	3.8582	5.7102e-05	NPHP3
ENSG00000165209	9	125871779	126030855	184	26	84467	3.8544	5.8002e-05	STRBP
ENSG00000086205	11	49168187	49230222	219	18	86430	3.8432	6.073e-05	FOLH1
ENSG00000149428	11	118914900	118927913	22	6	88110	3.8304	6.3968e-05	HYOU1
ENSG00000198513	14	50999227	51099786	179	18	87273	3.8215	6.6319e-05	ATL1
ENSG00000140905	16	81115566	81130008	73	3	86022	3.8126	6.8747e-05	GCSH
ENSG00000114023	3	122103023	122131181	91	15	87854	3.8064	7.0513e-05	FAM162A
ENSG00000123552	6	99880190	99969604	245	20	88634	3.8038	7.1252e-05	USP45
ENSG00000166971	16	53524952	53538323	18	4	87229	3.7833	7.7395e-05	AKTIP
ENSG00000206557	3	32859510	32939318	187	33	80746	3.7638	8.368e-05	TRIM71
ENSG00000122877	10	64571756	64679660	356	25	88628	3.7371	9.3083e-05	EGR2
ENSG00000266967	17	41102543	41116515	13	3	83177	3.7361	9.3435e-05	AARSD1
ENSG00000025434	11	47269851	47290396	49	7	85878	3.7291	9.6094e-05	NR1H3
ENSG00000101665	18	46446223	46477081	99	23	85743	3.7141	0.00010197	SMAD7
ENSG00000078369	1	1716729	1822495	167	20	86005	3.6966	0.00010924	GNB1
ENSG00000103479	16	53467889	53525561	107	7	85429	3.6959	0.00010957	RBL2
ENSG00000154370	1	228581374	228594541	24	6	86105	3.6878	0.00011311	TRIM11
ENSG00000161179	22	21982378	21984353	4	2	84490	3.6843	0.00011469	YDJC
ENSG00000175544	11	67219877	67226699	11	3	88799	3.6836	0.00011499	CABP4
ENSG00000262246	16	4404543	4475706	175	20	82834	3.6819	0.00011577	CORO7
ENSG00000184206	15	84904525	84914120	5	3	82594	3.6808	0.00011625	GOLGA6L4
ENSG00000185022	22	38597889	38612518	33	5	87650	3.6806	0.00011636	MAFF
ENSG00000154122	5	14704910	14871887	450	46	85957	3.6801	0.00011656	ANKH
ENSG00000268085	8	23412287	23420651	44	8	87611	3.6793	0.00011694	AC051642.1
ENSG00000089009	12	112842994	112856642	17	7	87055	3.6732	0.00011975	RPL6
ENSG00000100503	14	51186481	51297839	286	36	85496	3.6578	0.00012718	NIN
ENSG00000179295	12	112856155	112947717	90	14	84307	3.6492	0.00013153	PTPN11
ENSG00000151327	14	35514113	35582336	256	19	88730	3.6491	0.00013158	FAM177A1
ENSG00000100068	22	25747385	25801344	188	28	84651	3.6352	0.00013888	LRP5L
ENSG00000014164	8	144519825	144623623	318	31	87419	3.6351	0.00013891	ZC3H3
ENSG00000175643	16	11343476	11445619	482	24	88904	3.6337	0.0001397	RMI2
ENSG00000107831	10	103529899	103535854	3	2	87650	3.6308	0.00014127	FGF8
ENSG00000134775	18	33877677	34360018	1253	97	86855	3.6102	0.00015297	FHOD3
ENSG00000196419	22	42017123	42060044	59	13	75751	3.6031	0.00015725	XRCC6
ENSG00000100034	22	22273793	22307209	85	11	87164	3.587	0.00016728	PPM1F
ENSG00000125746	19	46110252	46148887	100	15	86689	3.5846	0.00016881	EML2
ENSG00000170604	19	46386866	46389376	5	3	87144	3.5807	0.0001713	IRF2BP1
ENSG00000104941	19	46298968	46318577	71	13	87828	3.5805	0.00017147	RSPH6A
ENSG00000166455	16	81087102	81110872	68	7	85618	3.5789	0.00017252	C16orf46
ENSG00000103426	16	4390252	4470495	193	24	82345	3.5784	0.00017288	CORO7-PAM16
ENSG00000132155	3	12625100	12705725	218	18	88721	3.5759	0.00017452	RAF1
ENSG00000151923	10	121334199	121356541	32	8	88993	3.5752	0.00017501	TIAL1
ENSG00000184371	1	110452864	110473614	42	12	85122	3.5708	0.00017796	CSF1
ENSG00000011105	12	3186521	3395730	1034	87	86718	3.5628	0.00018344	TSPAN9
ENSG00000185888	1	228003394	228034171	117	19	89335	3.5607	0.00018491	PRSS38
ENSG00000141756	17	39968932	39979465	22	5	87420	3.5573	0.00018731	FKBP10
ENSG00000254636	10	124214169	124216868	17	3	88840	3.5447	0.00019657	ARMS2
ENSG00000108443	17	57970447	58027925	98	12	85922	3.5445	0.00019669	RPS6KB1
ENSG00000257767	12	112191694	112229222	26	4	86678	3.5309	0.00020711	RP11-162P23.2
ENSG00000115207	2	27548716	27579868	26	6	87844	3.5295	0.00020818	GTF3C2
ENSG00000112306	6	133135580	133138703	20	7	84532	3.5288	0.00020874	RPS12
ENSG00000198265	17	65066554	65242105	325	18	87689	3.5269	0.00021022	HELZ
ENSG00000012983	14	50885219	51027844	230	23	86869	3.5263	0.00021072	MAP4K5
ENSG00000240771	12	58003963	58013162	19	6	89380	3.5224	0.0002138	ARHGEF25
ENSG00000075856	12	108916357	108955176	134	11	88034	3.5127	0.00022179	SART3
ENSG00000185800	19	46286205	46296060	20	7	89420	3.507	0.00022663	DMWD
ENSG00000240303	3	132276982	132379567	182	20	86863	3.5024	0.00023057	ACAD11
ENSG00000171055	2	36778570	36873230	326	23	85178	3.493	0.00023878	FEZ2
ENSG00000123444	11	47593749	47600567	6	4	87650	3.4899	0.00024163	KBTBD4
ENSG00000134574	11	47236493	47260767	58	8	89263	3.4861	0.0002451	DDB2
ENSG00000243943	2	27805897	27858041	114	12	89513	3.4833	0.00024766	ZNF512
ENSG00000174899	3	157261035	157395538	458	35	87083	3.4785	0.00025211	C3orf55
ENSG00000134575	11	47260853	47270457	27	5	89897	3.476	0.00025451	ACP2
ENSG00000036672	11	119225925	119252436	54	11	84139	3.4756	0.0002549	USP2
ENSG00000215790	1	1656277	1677431	80	9	82689	3.4743	0.00025609	SLC35E2
ENSG00000128298	22	38480896	38506677	65	10	86328	3.472	0.00025828	BAIAP2L2
ENSG00000141698	17	39981335	39992523	42	4	88914	3.4683	0.00026187	NT5C3B
ENSG00000111271	12	112123857	112194903	76	7	84889	3.4655	0.00026461	ACAD10
ENSG00000237388	11	48510269	48511332	4	2	90178	3.4604	0.00026973	OR4A47
ENSG00000132664	20	18447771	18465287	54	9	89054	3.46	0.00027007	POLR3F
ENSG00000196353	3	131252399	132004254	3124	89	87001	3.4441	0.0002865	CPNE4
ENSG00000090372	19	47222764	47250251	54	11	86120	3.4424	0.00028825	STRN4
ENSG00000168140	16	4421849	4433529	27	6	83718	3.438	0.00029297	VASN
ENSG00000153107	2	112523848	112642267	302	19	81905	3.4357	0.0002955	ANAPC1
ENSG00000198056	12	57125380	57146157	30	6	87144	3.4348	0.00029645	PRIM1
ENSG00000086827	11	113603909	113644533	118	17	89600	3.4345	0.0002968	ZW10
ENSG00000136003	12	108956358	108963160	20	5	87903	3.4309	0.00030075	ISCU
ENSG00000074706	6	154475631	154677926	781	61	86910	3.4297	0.00030216	IPCEF1
ENSG00000145198	3	183948217	183960117	22	4	87420	3.4295	0.00030232	VWA5B2
ENSG00000047936	6	117609463	117747018	448	44	87453	3.4283	0.00030369	ROS1
ENSG00000177045	19	46268043	46272484	5	2	90178	3.4281	0.00030396	SIX5
ENSG00000100139	22	38301664	38338829	57	11	84885	3.4226	0.0003101	MICALL1
ENSG00000205334	2	27928653	27938599	14	5	89636	3.4186	0.00031477	AC074091.13
ENSG00000111300	12	112464500	112546826	92	15	87549	3.4175	0.00031595	NAA25
ENSG00000171862	10	89622870	89731687	135	28	89167	3.4159	0.00031785	PTEN
ENSG00000138136	10	102986733	102989551	2	1	86386	3.4132	0.000321	LBX1
ENSG00000164096	4	120218207	120225600	20	7	85290	3.4075	0.00032777	C4orf3
ENSG00000177469	17	40554470	40575535	81	10	86246	3.4061	0.0003295	PTRF
ENSG00000103064	16	68298433	68335722	62	10	88955	3.406	0.00032966	SLC7A6
ENSG00000166454	16	81069452	81080963	27	5	80970	3.4058	0.00032979	ATMIN
ENSG00000051523	16	88709691	88717560	39	12	83955	3.4042	0.00033178	CYBA
ENSG00000131044	20	30458505	30532764	158	25	87735	3.4032	0.000333	TTLL9
ENSG00000108406	17	57642886	57685706	36	7	83038	3.4015	0.00033507	DHX40
ENSG00000100097	22	38071615	38075813	8	3	84490	3.4012	0.00033551	LGALS1
ENSG00000197771	10	121588972	121652068	221	14	89251	3.3992	0.00033787	MCMBP
ENSG00000113905	3	186378005	186396029	80	10	85733	3.3984	0.00033892	HRG
ENSG00000011454	9	125703112	125867145	304	17	85369	3.3952	0.00034292	RABGAP1
ENSG00000164733	8	11700033	11726957	147	18	87552	3.3863	0.00035415	CTSB
ENSG00000167740	17	4046462	4090605	132	14	87605	3.3851	0.0003558	CYB5D2
ENSG00000257955	12	48413554	48419165	26	4	89886	3.385	0.00035594	RP1-228P16.5
ENSG00000131914	1	26737269	26756213	36	11	85754	3.3825	0.0003592	LIN28A
ENSG00000162931	1	228595641	228604562	13	3	88428	3.3764	0.00036717	TRIM17
ENSG00000131473	17	40023161	40086795	125	12	87212	3.3745	0.00036977	ACLY
ENSG00000048028	11	113668596	113746292	175	21	88618	3.3734	0.00037121	USP28
ENSG00000169885	1	1846266	1848735	11	3	88799	3.3658	0.0003816	CALML6
ENSG00000174891	3	157823644	158263519	1431	21	88471	3.365	0.00038266	RSRC1
ENSG00000069667	15	60780483	61521518	2141	209	86988	3.3548	0.00039713	RORA
ENSG00000237452	19	46236509	46267792	54	10	88212	3.3541	0.00039808	AC074212.3
ENSG00000164938	8	95938200	95961639	60	8	88661	3.3419	0.00041611	TP53INP1
ENSG00000169925	9	136895427	136933657	139	18	86419	3.338	0.0004219	BRD3
ENSG00000156170	8	95907995	96128683	697	33	88592	3.3361	0.00042487	NDUFAF6
ENSG00000170703	17	46839597	46894576	158	17	88743	3.334	0.00042808	TTLL6
ENSG00000205352	12	53835389	53840429	7	3	83677	3.3334	0.00042902	PRR13
ENSG00000105650	19	18318771	18366229	132	15	86329	3.3315	0.00043197	PDE4C
ENSG00000149262	11	77589766	77705724	316	16	86802	3.3313	0.00043226	INTS4
ENSG00000108187	10	70042417	70092806	183	12	88318	3.3281	0.00043713	PBLD
ENSG00000178636	4	120113928	120133799	65	13	87507	3.3201	0.00044986	RP11-455G16.1
ENSG00000131469	17	41150290	41154976	9	2	83437	3.3173	0.0004544	RPL27
ENSG00000233438	2	27760253	27790011	69	8	85562	3.3167	0.00045543	AC109829.1
ENSG00000089486	16	4560676	4588829	73	9	87177	3.3155	0.00045735	CDIP1
ENSG00000156113	10	78629359	79398353	2189	158	86578	3.3148	0.00045849	KCNMA1
ENSG00000221843	2	27799389	27805588	10	4	80402	3.3097	0.00046693	C2orf16
ENSG00000016082	5	50678921	50690564	22	7	89144	3.3094	0.00046753	ISL1
ENSG00000214891	11	49075266	49080664	14	4	86386	3.3074	0.00047089	TRIM64C
ENSG00000154102	16	85723690	85784735	244	22	83015	3.3066	0.00047211	C16orf74
ENSG00000268472	11	112130988	112132117	3	2	90178	3.306	0.00047316	AP002884.2
ENSG00000128284	22	36536372	36562225	98	16	86696	3.3049	0.00047501	APOL3
ENSG00000160325	9	136325089	136335970	31	9	86508	3.3031	0.00047819	CACFD1
ENSG00000164104	4	174252846	174256276	5	2	90178	3.2905	0.00050012	HMGB2
ENSG00000100207	22	42556019	42739622	424	37	86678	3.2903	0.00050038	TCF20
ENSG00000161594	17	39991937	40004636	42	4	88733	3.2832	0.00051318	KLHL10
ENSG00000125510	20	62711526	62731996	57	16	84324	3.2801	0.00051894	OPRL1
ENSG00000153266	3	62355356	62359999	3	2	87650	3.2771	0.00052443	FEZF2
ENSG00000148357	9	133046882	133309510	481	81	85621	3.2727	0.00053268	HMCN2
ENSG00000170776	15	85923802	86292586	1322	39	88289	3.2704	0.00053705	AKAP13
ENSG00000105538	19	49223844	49243978	46	7	86881	3.2703	0.00053722	RASIP1
ENSG00000136141	13	47127303	47327175	549	29	87211	3.2665	0.0005444	LRCH1
ENSG00000088320	20	30063096	30072708	15	5	85628	3.2664	0.00054461	REM1
ENSG00000187583	1	901877	911245	39	15	84150	3.2652	0.00054696	PLEKHN1
ENSG00000133424	22	33558212	34318829	2758	192	86840	3.2587	0.00055956	LARGE
ENSG00000173786	17	40118759	40129749	19	6	86586	3.2553	0.00056642	CNP
ENSG00000105173	19	30302805	30315215	26	9	88720	3.2416	0.00059438	CCNE1
ENSG00000180383	20	30053309	30064560	22	5	85352	3.2402	0.00059732	DEFB124
ENSG00000189068	19	54544079	54567207	139	26	85704	3.2399	0.00059786	VSTM1
ENSG00000115594	2	102681004	102796334	365	30	87382	3.239	0.00059979	IL1R1
ENSG00000186130	9	125670335	125675609	10	4	86386	3.2369	0.00060421	ZBTB6
ENSG00000100612	14	60610838	60636574	74	4	89153	3.2297	0.00061968	DHRS7
ENSG00000125755	19	46318668	46366548	193	14	85192	3.2284	0.00062245	SYMPK
ENSG00000235645	10	71444655	71452208	40	8	85817	3.2277	0.0006239	RP11-242G20.1
ENSG00000189050	17	58029601	58042122	22	5	87075	3.2269	0.0006256	RNFT1
ENSG00000177984	9	139654086	139660707	22	3	87420	3.2234	0.00063333	LCN15
ENSG00000086062	9	33104080	33167354	242	24	88148	3.2222	0.00063611	B4GALT1
ENSG00000171448	9	125677845	125693779	32	9	86149	3.2201	0.00064064	ZBTB26
ENSG00000058668	1	203595689	203713209	298	35	84050	3.2146	0.00065321	ATP2B4
ENSG00000169692	9	139567595	139581875	40	11	83921	3.2118	0.00065955	AGPAT2
ENSG00000100330	22	30279144	30426855	362	23	88593	3.2116	0.00066003	MTMR3
ENSG00000077522	1	236849754	236927931	303	29	87124	3.2096	0.00066464	ACTN2
ENSG00000166171	10	103330317	103369425	71	8	87733	3.2081	0.000668	DPCD
ENSG00000142227	19	48824766	48833810	36	8	88703	3.2076	0.00066915	EMP3
ENSG00000128039	4	56212276	56239263	80	14	85248	3.2006	0.00068578	SRD5A3
ENSG00000170522	4	110967002	111120355	557	56	86496	3.1963	0.00069613	ELOVL6
ENSG00000188157	1	955503	991496	113	12	85077	3.1941	0.00070126	AGRN
ENSG00000197769	1	242158792	242162375	11	2	83283	3.1906	0.00070978	MAP1LC3C
ENSG00000179950	8	144898514	144912029	29	8	87563	3.19	0.00071131	PUF60
ENSG00000261701	16	72088522	72111145	67	13	87348	3.189	0.00071392	HPR
ENSG00000171132	2	45878484	46415129	2044	181	86724	3.188	0.00071627	PRKCE
ENSG00000177731	17	18148150	18162230	22	7	86731	3.1854	0.00072274	FLII
ENSG00000105287	19	47177532	47220384	94	15	85911	3.1852	0.00072322	PRKD2
ENSG00000128285	22	41074754	41078818	9	3	84279	3.1849	0.00072405	MCHR1
ENSG00000043143	5	133860003	133918918	165	27	88110	3.183	0.00072882	JADE2
ENSG00000205683	14	73086004	73360809	849	71	86520	3.1799	0.00073668	DPF3
ENSG00000175619	11	48238344	48239314	4	2	90178	3.1791	0.00073867	OR4B1
ENSG00000100116	22	38203912	38213183	24	4	87966	3.1763	0.00074592	GCAT
ENSG00000125901	20	3026591	3028900	4	2	84490	3.1753	0.00074839	MRPS26
ENSG00000133773	12	82617460	82752584	314	22	86974	3.1719	0.00075711	CCDC59
ENSG00000184117	22	29950797	29977326	73	8	88100	3.1716	0.00075795	NIPSNAP1
ENSG00000104853	19	45457842	45496599	119	16	87699	3.1683	0.00076663	CLPTM1
ENSG00000124249	20	43374421	43379675	16	5	82646	3.1667	0.00077078	KCNK15
ENSG00000185963	9	95473645	95527094	140	12	88607	3.1665	0.00077142	BICD2
ENSG00000163798	2	27886338	27917840	25	9	89268	3.1654	0.00077431	SLC4A1AP
ENSG00000090020	1	27425306	27493472	76	7	85011	3.1607	0.00078695	SLC9A1
ENSG00000135506	12	58087738	58115340	46	8	87558	3.1604	0.0007878	OS9
ENSG00000104812	19	49471382	49496567	41	9	84444	3.1592	0.00079091	GYS1
ENSG00000145248	4	48485360	48491213	12	3	88282	3.1576	0.00079528	SLC10A4
ENSG00000140600	15	84115980	84287495	420	58	86406	3.1567	0.00079788	SH3GL3
ENSG00000145247	4	48887036	48908954	32	7	85701	3.1498	0.00081691	OCIAD2
ENSG00000184402	20	60718822	60757540	182	13	85770	3.1472	0.00082432	SS18L1
ENSG00000183873	3	38589548	38691164	300	43	87883	3.1461	0.00082746	SCN5A
ENSG00000183791	18	44554573	44556449	1	1	82594	3.1431	0.0008359	TCEB3C
ENSG00000172346	22	41956767	41973745	32	3	85675	3.1389	0.00084787	CSDC2
ENSG00000053918	11	2465914	2870339	1223	153	85166	3.1387	0.00084849	KCNQ1
ENSG00000108423	17	57936851	57970304	76	11	86186	3.1366	0.0008546	TUBD1
ENSG00000177600	11	809647	812880	5	2	87144	3.1335	0.0008638	RPLP2
ENSG00000136319	14	20724717	20774153	187	30	85928	3.1315	0.00086955	TTC5
ENSG00000167074	22	41763337	41795330	65	7	87378	3.1302	0.00087334	TEF
ENSG00000109906	11	113930315	114121398	663	78	86388	3.1299	0.00087435	ZBTB16
ENSG00000267318	17	58018269	58050462	47	9	86789	3.128	0.00088002	RP11-178C3.1
ENSG00000136717	2	127805603	127864931	262	25	87402	3.128	0.00088012	BIN1
ENSG00000106346	7	6144515	6201195	204	24	88988	3.1233	0.00089415	USP42
ENSG00000099331	19	17186591	17325346	552	50	86336	3.1233	0.00089425	MYO9B
ENSG00000100413	22	41921808	41940610	40	6	83163	3.1183	0.0009094	POLR3H
ENSG00000229474	15	44957930	45003514	30	13	85628	3.1156	0.00091788	PATL2
ENSG00000180900	8	144873090	144897549	68	14	85494	3.1155	0.00091822	SCRIB
ENSG00000083312	5	72112139	72212560	172	17	84681	3.1154	0.00091841	TNPO1
ENSG00000120942	1	11333263	11356106	35	5	83894	3.1128	0.00092664	UBIAD1
ENSG00000115226	2	27714750	27718112	5	1	88661	3.1095	0.00093692	FNDC4
ENSG00000268173	19	18263968	18288927	59	12	86193	3.1095	0.00093715	PIK3R2
ENSG00000184381	22	38507502	38601697	376	18	88446	3.1081	0.00094163	PLA2G6
ENSG00000175634	11	67195931	67202872	12	2	82663	3.1072	0.00094445	RPS6KB2
ENSG00000100412	22	41865129	41924993	67	14	83286	3.1008	0.00096514	ACO2
ENSG00000204006	1	51567906	51613752	64	9	86293	3.0999	0.00096778	C1orf185
ENSG00000167077	22	42095503	42195460	254	14	86784	3.0994	0.00096968	MEI1
ENSG00000149657	20	60697517	60710434	22	4	83973	3.099	0.00097089	LSM14B
ENSG00000172889	9	139553308	139567130	40	7	84300	3.0969	0.00097779	EGFL7
ENSG00000140577	15	91073157	91188577	357	21	86961	3.0956	0.00098201	CRTC3
ENSG00000142609	1	1853396	1935276	407	29	84366	3.0917	0.00099497	C1orf222
ENSG00000187642	1	910579	917497	23	5	88200	3.0862	0.0010135	C1orf170
ENSG00000151247	4	99792835	99851788	178	21	87678	3.0843	0.0010203	EIF4E
ENSG00000173889	3	169804520	169899537	133	15	86097	3.0839	0.0010216	PHC3
ENSG00000138735	4	120415550	120550146	402	18	88616	3.0804	0.0010336	PDE5A
ENSG00000011478	19	46195741	46207247	27	9	85965	3.0782	0.0010412	QPCTL
ENSG00000104643	8	11141925	11185646	110	8	86938	3.0781	0.0010415	MTMR9
ENSG00000160326	9	136336217	136344259	26	9	88428	3.0768	0.001046	SLC2A6
ENSG00000087237	16	56995762	57017757	93	19	86599	3.0741	0.0010558	CETP
ENSG00000153879	19	33864236	33873592	23	8	88200	3.0734	0.0010581	CEBPG
ENSG00000145743	5	107194736	107717799	1243	45	88454	3.071	0.0010669	FBXL17
ENSG00000072201	4	54325468	54567572	826	52	86775	3.0703	0.0010693	LNX1
ENSG00000174456	12	110465872	110511491	97	16	88223	3.0665	0.0010829	C12orf76
ENSG00000056586	9	125606835	125667620	112	15	85039	3.065	0.0010885	RC3H2
ENSG00000247121	5	96149731	96271513	585	27	88792	3.0649	0.0010886	CTD-2260A17.2
ENSG00000109079	17	26662628	26674035	18	7	83483	3.0632	0.0010948	TNFAIP1
ENSG00000100417	22	41972898	41985894	15	4	85122	3.0608	0.0011036	PMM1
ENSG00000182013	19	46969748	46974820	31	4	86753	3.0601	0.0011062	PNMAL1
ENSG00000182264	19	49244109	49250166	27	2	88774	3.0594	0.0011088	IZUMO1
ENSG00000188385	10	133918175	133998313	449	50	86180	3.0579	0.0011145	JAKMIP3
ENSG00000072958	19	16308389	16346160	140	9	87746	3.0527	0.001134	AP1M1
ENSG00000119138	9	72999503	73029540	49	15	85397	3.0507	0.0011416	KLF9
ENSG00000118922	13	74260226	74708394	1384	116	85784	3.0406	0.0011804	KLF12
ENSG00000257923	7	101458959	101927249	1237	63	85581	3.0398	0.0011837	CUX1
ENSG00000127083	9	95176527	95186743	21	7	87289	3.0361	0.0011984	OMD
ENSG00000157107	5	72251808	72386349	229	16	86800	3.0326	0.0012122	FCHO2
ENSG00000124785	6	5998232	6007200	30	5	85628	3.0303	0.0012214	NRN1
ENSG00000064205	20	43343485	43357150	26	9	81751	3.0286	0.0012284	WISP2
ENSG00000198650	16	71599563	71611033	27	9	79035	3.0271	0.0012347	TAT
ENSG00000004142	17	26673659	26684545	12	5	87018	3.0257	0.0012402	POLDIP2
ENSG00000100296	22	29901868	29951205	130	12	88136	3.0251	0.0012429	THOC5
ENSG00000092020	14	35554673	35591723	142	18	89323	3.0197	0.0012653	PPP2R3C
ENSG00000181450	1	227751244	227865144	277	15	88864	3.0163	0.0012795	ZNF678
ENSG00000181754	1	110046797	110052360	10	4	88661	3.0161	0.0012803	AMIGO1
ENSG00000253729	8	48685669	48872743	147	22	84417	3.0137	0.0012905	PRKDC
ENSG00000100092	22	38030661	38062939	125	15	86194	3.0127	0.0012945	SH3BP1
ENSG00000036448	8	1993155	2113475	1007	67	76918	3.0095	0.0013082	MYOM2
ENSG00000116745	1	68894505	68915642	65	11	88895	3.0092	0.0013097	RPE65
ENSG00000115363	2	75696428	75796848	268	34	85156	3.0083	0.0013135	EVA1A
ENSG00000115884	2	20400558	20425194	75	11	84627	3.0043	0.0013308	SDC1
ENSG00000100038	22	22311397	22337213	78	10	87067	3.003	0.0013366	TOP3B
ENSG00000004139	17	26691378	26728065	82	9	84299	2.9973	0.0013621	SARM1
ENSG00000019995	10	126630692	126676758	86	9	87532	2.9939	0.0013773	ZRANB1
ENSG00000137710	11	110045605	110167447	215	16	88414	2.9938	0.0013775	RDX
ENSG00000170866	19	54799854	54809952	14	6	63329	2.9925	0.0013837	LILRA3
ENSG00000136574	8	11534468	11617511	290	35	84895	2.9922	0.001385	GATA4
ENSG00000149485	11	61567099	61596790	38	4	88581	2.988	0.0014041	FADS1
ENSG00000117523	1	171454651	171562650	267	16	88701	2.9879	0.0014043	PRRC2C
ENSG00000114030	3	122140796	122233792	216	22	87970	2.9879	0.0014047	KPNA1
ENSG00000023318	9	102741461	102861322	233	18	87715	2.9865	0.001411	ERP44
ENSG00000163440	4	56422692	56458379	135	12	84729	2.986	0.0014134	PDCL2
ENSG00000100325	22	30184597	30234271	145	16	88248	2.9857	0.0014147	ASCC2
ENSG00000112981	5	137450866	137475132	42	10	83517	2.9806	0.0014384	NME5
ENSG00000171532	17	37759789	37766030	6	2	88914	2.9783	0.0014494	NEUROD2
ENSG00000129214	17	7517382	7536700	42	11	86045	2.977	0.0014557	SHBG
ENSG00000111275	12	112204691	112247782	39	5	87067	2.9717	0.001481	ALDH2
ENSG00000100410	22	41855721	41864729	17	3	83040	2.9703	0.0014874	PHF5A
ENSG00000158865	16	24857162	24922949	228	30	83740	2.9687	0.0014954	SLC5A11
ENSG00000138002	2	27667238	27712656	72	9	86620	2.9662	0.0015074	IFT172
ENSG00000173612	6	117113248	117150200	101	15	79681	2.9626	0.0015253	GPRC6A
ENSG00000172362	11	58206593	58207646	3	2	90178	2.9605	0.0015355	OR5B12
ENSG00000198756	1	183898796	184006863	361	32	86485	2.9602	0.0015373	COLGALT2
ENSG00000204060	1	41827594	41849262	66	13	86271	2.9587	0.0015448	FOXO6
ENSG00000133805	11	10329860	10529126	838	69	85576	2.9573	0.0015518	AMPD3
ENSG00000174437	12	110718561	110788898	99	20	86211	2.9557	0.0015598	ATP2A2
ENSG00000065526	1	16174359	16266955	149	18	87282	2.9554	0.0015612	SPEN
ENSG00000082293	6	70576463	70919679	874	60	87575	2.9547	0.0015651	COL19A1
ENSG00000156282	21	31538241	31538971	1	1	90178	2.9545	0.001566	CLDN17
ENSG00000174600	12	108681821	108733118	181	33	86533	2.9526	0.0015756	CMKLR1
ENSG00000100319	22	30126945	30163000	122	11	88748	2.9516	0.0015807	ZMAT5
ENSG00000090512	3	186353758	186370930	47	13	86305	2.9515	0.001581	FETUB
ENSG00000177051	19	46213887	46234162	27	10	82906	2.9502	0.0015881	FBXO46
ENSG00000251258	6	112668532	112672498	14	3	89636	2.949	0.0015942	RFPL4B
ENSG00000178053	3	158288952	158325041	126	13	87784	2.9483	0.0015978	MLF1
ENSG00000121579	3	113435307	113465147	34	5	88617	2.9458	0.0016107	NAA50
ENSG00000001626	7	117105838	117356025	411	22	88413	2.945	0.0016147	CFTR
ENSG00000176542	3	113367232	113415493	57	6	89380	2.9448	0.0016158	KIAA2018
ENSG00000163888	3	183977001	183979251	4	2	88282	2.9441	0.0016197	CAMK2N2
ENSG00000196569	6	129204342	129837714	1758	75	86764	2.9399	0.0016418	LAMA2
ENSG00000103415	16	4524691	4560348	105	8	89167	2.9392	0.0016452	HMOX2
ENSG00000100124	22	38226862	38245334	21	7	87650	2.9372	0.001656	ANKRD54
ENSG00000091542	17	18086392	18113268	71	9	86570	2.9342	0.0016722	ALKBH5
ENSG00000155980	12	57943781	57980415	58	15	85761	2.9311	0.0016886	KIF5A
ENSG00000178257	16	11367144	11367452	2	1	82594	2.9297	0.0016962	PRM3
ENSG00000127720	12	82752276	82873015	271	10	85762	2.9295	0.0016976	METTL25
ENSG00000115241	2	27604061	27632554	41	5	86684	2.9274	0.0017089	PPM1G
ENSG00000196557	16	1203241	1271771	286	48	84854	2.9249	0.001723	CACNA1H
ENSG00000268656	2	27998851	28009186	13	5	87261	2.9248	0.0017233	AC110084.1
ENSG00000162735	1	160246602	160256138	11	5	88110	2.9246	0.0017245	PEX19
ENSG00000167791	11	67286383	67290899	4	2	88282	2.9234	0.001731	CABP2
ENSG00000218537	22	24236613	24241117	27	7	84872	2.9211	0.0017439	AP000350.4
ENSG00000126773	14	60558629	60635851	198	8	88842	2.9211	0.0017442	PCNXL4
ENSG00000184076	22	30163358	30166402	9	3	86807	2.9204	0.0017479	UQCR10
ENSG00000110697	11	67259239	67273734	11	6	84662	2.9194	0.0017533	PITPNM1
ENSG00000104870	19	50010073	50029590	49	9	85999	2.9189	0.0017562	FCGRT
ENSG00000087088	19	49458072	49465055	24	6	83542	2.918	0.0017611	BAX
ENSG00000102967	16	72042487	72058954	51	9	89732	2.9157	0.0017743	DHODH
ENSG00000158856	8	21906506	21940038	124	13	85897	2.9156	0.0017753	DMTN
ENSG00000172159	9	85857905	86153461	1237	81	87416	2.9143	0.0017824	FRMD3
ENSG00000107651	10	121652223	121702014	171	13	88493	2.9127	0.0017917	SEC23IP
ENSG00000085563	7	87133175	87342611	445	38	87885	2.9123	0.0017941	ABCB1
ENSG00000155465	14	23242431	23299029	295	33	84679	2.9113	0.0017996	SLC7A7
ENSG00000162650	1	110026101	110035426	13	5	85511	2.9091	0.0018123	ATXN7L2
ENSG00000183864	22	41829496	41843027	19	2	87783	2.9058	0.0018319	TOB2
ENSG00000069188	17	71330523	71640228	1042	124	84140	2.9052	0.0018352	SDK2
ENSG00000154822	3	16844159	17132086	789	36	76258	2.9049	0.0018369	PLCL2
ENSG00000105520	19	11466062	11476374	14	5	78861	2.9021	0.0018531	DKFZP761J1410
ENSG00000174151	1	110036674	110045554	12	3	83226	2.9017	0.0018558	CYB561D1
ENSG00000101019	20	33890369	33999944	178	10	89070	2.8999	0.0018665	UQCC1
ENSG00000136697	2	113825547	113833427	45	8	87144	2.8993	0.0018701	IL1F10
ENSG00000112984	5	137514408	137523404	11	5	89489	2.8987	0.0018733	KIF20A
ENSG00000102743	13	41363548	41384247	65	8	89011	2.897	0.0018837	SLC25A15
ENSG00000104936	19	46272975	46285810	32	5	83568	2.8937	0.0019036	DMPK
ENSG00000204851	19	46990163	46999755	32	10	87123	2.893	0.0019077	PNMAL2
ENSG00000104738	8	48872745	48890720	10	4	85628	2.8914	0.0019178	MCM4
ENSG00000143740	1	227916240	227968927	138	19	86581	2.8899	0.0019269	SNAP47
ENSG00000121552	3	122044091	122060819	57	10	88049	2.8894	0.0019296	CSTA
ENSG00000075539	4	48499378	48782339	384	23	87566	2.8881	0.001938	FRYL
ENSG00000076053	11	114270752	114284925	34	6	85295	2.8862	0.0019493	RBM7
ENSG00000158109	1	3541566	3546691	12	4	89546	2.8855	0.0019541	TPRG1L
ENSG00000077150	10	104153867	104162281	13	7	86678	2.8848	0.0019584	NFKB2
ENSG00000173914	11	66432469	66445392	19	9	86985	2.8814	0.0019794	RBM4B
ENSG00000170881	8	125486979	125500155	27	8	87088	2.8785	0.0019981	RNF139
ENSG00000171700	20	62704534	62711323	13	5	87261	2.8784	0.0019985	RGS19
ENSG00000151623	4	148999913	149365850	987	74	87025	2.8779	0.0020016	NR3C2
ENSG00000110987	12	122457328	122499948	123	25	83704	2.8764	0.0020114	BCL7A
ENSG00000099860	19	2476120	2478257	5	2	84111	2.8744	0.0020239	GADD45B
ENSG00000111087	12	57853918	57866045	32	5	86860	2.8723	0.0020374	GLI1
ENSG00000024526	1	68939835	68962904	61	8	89681	2.8722	0.0020383	DEPDC1
ENSG00000197380	19	47150869	47164395	35	9	81751	2.8662	0.0020769	DACT3
ENSG00000129245	17	7494548	7518189	42	11	83898	2.8655	0.002082	FXR2
ENSG00000078814	20	33563206	33590240	77	11	85975	2.8651	0.0020845	MYH7B
ENSG00000122970	12	110562140	110656602	119	20	88457	2.8626	0.0021009	IFT81
ENSG00000106868	9	114803065	114937688	349	35	85774	2.8625	0.0021016	SUSD1
ENSG00000203883	20	62679076	62680994	2	1	86386	2.8624	0.0021024	SOX18
ENSG00000163661	3	157154578	157161417	12	4	89546	2.8606	0.0021145	PTX3
ENSG00000237330	1	1006346	1009687	8	3	82594	2.8599	0.0021186	RNF223
ENSG00000100151	22	38452318	38471708	35	8	86518	2.8595	0.0021215	PICK1
ENSG00000115211	2	27587219	27593353	10	6	87903	2.8592	0.0021235	EIF2B4
ENSG00000135502	12	58013310	58019934	5	2	88661	2.8563	0.0021432	SLC26A10
ENSG00000109084	17	26646121	26655707	11	4	87420	2.8563	0.0021434	TMEM97
ENSG00000141378	17	57751997	57784987	48	8	87492	2.8524	0.0021694	PTRH2
ENSG00000101040	20	45837859	45985567	212	31	84219	2.8522	0.0021709	ZMYND8
ENSG00000132600	16	68344877	68392466	132	13	88180	2.8518	0.0021735	PRMT7
ENSG00000101182	20	60711791	60718496	17	2	84378	2.8503	0.0021836	PSMA7
ENSG00000125618	2	113973574	114036527	219	23	89001	2.85	0.0021857	PAX8
ENSG00000112983	5	137475455	137514675	52	10	85073	2.8477	0.002202	BRD8
ENSG00000114573	3	113465866	113530903	87	5	86691	2.8472	0.0022052	ATP6V1A
ENSG00000104976	19	7985201	7988135	5	3	82594	2.8471	0.0022059	SNAPC2
ENSG00000029534	8	41510739	41754280	767	65	87776	2.845	0.0022207	ANK1
ENSG00000145194	3	183967438	184010819	92	14	88529	2.8444	0.0022246	ECE2
ENSG00000116809	1	16268364	16302627	55	12	84953	2.8428	0.0022359	ZBTB17
ENSG00000062716	17	57784553	57919616	220	20	87014	2.8393	0.0022604	VMP1
ENSG00000185002	6	117198375	117253326	177	16	80884	2.8376	0.0022726	RFX6
ENSG00000153406	16	4511681	4545764	131	9	88846	2.8305	0.0023235	NMRAL1
ENSG00000150722	2	182818968	182996125	423	42	87265	2.8298	0.0023285	PPP1R1C
ENSG00000138496	3	122246771	122283424	89	12	84393	2.8273	0.0023468	PARP9
ENSG00000152128	2	135213330	135476570	733	47	85122	2.8255	0.0023603	TMEM163
ENSG00000213988	19	20188803	20237885	133	21	85160	2.8253	0.0023621	ZNF90
ENSG00000105647	19	18263928	18281350	38	8	85189	2.824	0.0023711	PIK3R2
ENSG00000173064	12	112597992	112819896	236	19	87932	2.8236	0.0023742	HECTD4
ENSG00000267467	19	45445495	45452820	28	5	80999	2.8229	0.0023796	APOC4
ENSG00000224916	19	45445495	45452822	28	5	80999	2.8229	0.0023796	APOC4-APOC2
ENSG00000185950	13	110406184	110438915	100	15	87979	2.8196	0.0024039	IRS2
ENSG00000155367	1	113252616	113258099	13	7	87261	2.8188	0.0024098	PPM1J
ENSG00000128268	22	39853349	39888199	63	16	85604	2.8181	0.0024157	MGAT3
ENSG00000137076	9	35696945	35732392	45	10	88006	2.8122	0.00246	TLN1
ENSG00000104388	8	61429416	61536186	234	13	88655	2.8112	0.0024675	RAB2A
ENSG00000143028	1	110009180	110024759	41	4	85369	2.8074	0.0024971	SYPL2
ENSG00000104626	8	8859657	8974256	477	31	86827	2.8072	0.0024986	ERI1
ENSG00000161203	3	183892477	183901879	22	7	85045	2.8055	0.0025122	AP2M1
ENSG00000258740	14	75705319	75735986	64	13	84753	2.8025	0.0025357	RP11-293M10.1
ENSG00000198925	2	220074494	220094439	34	7	86609	2.7995	0.0025587	ATG9A
ENSG00000017260	3	130569439	130735556	288	22	86845	2.799	0.002563	ATP2C1
ENSG00000175906	17	41476327	41478505	5	2	90178	2.7971	0.0025785	ARL4D
ENSG00000134824	11	61560452	61634826	165	18	88845	2.797	0.0025792	FADS2
ENSG00000213658	16	28996147	29002104	9	4	84279	2.7936	0.0026061	LAT
ENSG00000178726	20	23026270	23030378	7	4	76212	2.7933	0.0026083	THBD
ENSG00000127914	7	91570181	91739987	311	7	88571	2.7922	0.0026179	AKAP9
ENSG00000213402	11	67202981	67205538	5	2	88661	2.792	0.0026191	PTPRCAP
ENSG00000136688	2	113730780	113743242	19	5	88981	2.7915	0.002623	IL36G
ENSG00000081181	14	68086515	68118437	76	10	84701	2.7912	0.0026258	ARG2
ENSG00000142208	14	105235686	105262088	82	21	82984	2.791	0.0026269	AKT1
ENSG00000131899	17	18128901	18148189	44	6	88454	2.7884	0.0026481	LLGL1
ENSG00000108984	17	67410839	67539472	310	41	84923	2.7883	0.002649	MAP2K6
ENSG00000148773	10	129894923	129924649	100	17	88897	2.787	0.0026599	MKI67
ENSG00000142552	19	50030875	50050219	96	3	87264	2.7858	0.00267	RCN3
ENSG00000123091	1	51701943	51739127	43	7	87532	2.7856	0.0026711	RNF11
ENSG00000145390	4	120133742	120216672	253	17	88739	2.783	0.002693	USP53
ENSG00000186628	15	83424114	83474822	120	18	89167	2.7825	0.0026971	FSD2
ENSG00000273171	17	26691310	26695033	12	4	87650	2.7824	0.0026979	CTB-96E2.2
ENSG00000075461	17	64961026	65029514	216	37	84459	2.7822	0.0026992	CACNG4
ENSG00000144136	2	113403434	113421404	33	6	86041	2.7785	0.0027308	SLC20A1
ENSG00000112237	6	99990256	100016849	78	12	88720	2.7782	0.0027328	CCNC
ENSG00000111229	12	110872630	110888227	33	7	86066	2.7773	0.002741	ARPC3
ENSG00000141367	17	57697219	57773671	125	9	85203	2.7756	0.0027549	CLTC
ENSG00000185305	5	53179775	53606412	1404	88	88171	2.7737	0.002771	ARL15
ENSG00000169760	3	173114074	174004434	2526	132	86345	2.7717	0.0027885	NLGN1
ENSG00000139269	12	57846106	57853063	11	4	86041	2.7714	0.0027905	INHBE
ENSG00000196510	12	110810705	110841535	78	10	87077	2.7708	0.0027959	ANAPC7
ENSG00000164114	4	156263810	156298122	136	14	88232	2.7671	0.0028275	MAP9
ENSG00000267281	12	53900472	54019763	219	19	88623	2.7632	0.0028616	RP11-793H13.10
ENSG00000177981	12	48541571	48574996	91	13	87613	2.7613	0.0028783	ASB8
ENSG00000170653	12	53901640	54020199	218	18	88616	2.7613	0.0028784	ATF7
ENSG00000162734	1	160175127	160185166	12	7	87018	2.761	0.0028817	PEA15
ENSG00000136848	9	124329336	124547809	469	67	85736	2.7595	0.0028948	DAB2IP
ENSG00000099260	1	100111499	100160097	145	18	88086	2.7583	0.0029048	PALMD
ENSG00000079387	12	48436681	48500091	170	17	87521	2.7583	0.0029053	SENP1
ENSG00000165966	12	41582250	41968392	1335	42	88773	2.7576	0.0029113	PDZRN4
ENSG00000185129	5	139487362	139496321	4	2	84490	2.7559	0.0029269	PURA
ENSG00000169139	8	48920960	48977268	40	10	85059	2.7551	0.0029338	UBE2V2
ENSG00000182223	4	48492269	48496406	14	4	90178	2.7545	0.002939	ZAR1
ENSG00000183542	12	10559983	10562356	8	2	89230	2.7542	0.002942	KLRC4
ENSG00000124743	6	53512699	53530506	70	9	89636	2.7538	0.0029455	KLHL31
ENSG00000054611	22	47158518	47571336	1611	90	85641	2.7523	0.0029588	TBC1D22A
ENSG00000164308	5	96211643	96255420	225	11	88392	2.7522	0.0029598	ERAP2
ENSG00000215788	1	6521211	6526255	14	5	84219	2.7522	0.0029602	TNFRSF25
ENSG00000233436	11	57510986	57519253	5	3	90178	2.7516	0.002965	BTBD18
ENSG00000184208	22	42084943	42094140	9	3	84279	2.7507	0.0029735	C22orf46
ENSG00000255046	8	11655437	11660077	31	9	86019	2.7506	0.0029741	RP11-297N6.4
ENSG00000259518	15	82380935	82390035	35	13	87361	2.7483	0.0029953	RP11-597K23.2
ENSG00000103044	16	69139467	69152622	21	7	89817	2.7421	0.0030526	HAS3
ENSG00000268434	19	46282695	46289231	9	3	90178	2.7407	0.0030654	AC011530.4
ENSG00000075420	3	171757418	172119455	964	85	85284	2.7401	0.0030709	FNDC3B
ENSG00000122359	10	81910645	81965328	221	22	89011	2.7387	0.0030837	ANXA11
ENSG00000129744	11	3666358	3685646	154	21	84170	2.7385	0.0030858	ART1
ENSG00000178209	8	144989321	145050902	162	9	84524	2.7379	0.0030915	PLEC
ENSG00000177875	12	48577366	48579709	7	3	86928	2.7368	0.0031021	C12orf68
ENSG00000163694	4	40425272	40632892	662	97	85108	2.7347	0.0031219	RBM47
ENSG00000177455	16	28943260	28950667	8	4	83542	2.7346	0.0031232	CD19
ENSG00000151164	12	110939460	110969891	50	7	89420	2.7327	0.0031407	RAD9B
ENSG00000175727	12	122516628	122631894	208	7	87188	2.7311	0.0031559	MLXIP
ENSG00000129315	12	49082247	49110681	68	11	84936	2.731	0.0031576	CCNT1
ENSG00000213221	9	139253932	139258241	20	7	83394	2.7297	0.0031698	DNLZ
ENSG00000183655	15	86302554	86338261	135	21	87656	2.7288	0.0031779	KLHL25
ENSG00000142235	19	48988528	49016446	66	10	86961	2.7286	0.0031797	LMTK3
ENSG00000078043	18	44388353	44500123	291	16	88310	2.7277	0.0031885	PIAS2
ENSG00000171724	16	77822427	78014004	866	107	85990	2.7274	0.0031918	VAT1L
ENSG00000076513	12	110436991	110477568	68	13	87290	2.7258	0.0032075	ANKRD13A
ENSG00000110711	11	67250512	67258574	8	2	85438	2.7248	0.0032173	AIP
ENSG00000109586	4	174089904	174245118	297	32	86594	2.724	0.0032248	GALNT7
ENSG00000138604	15	69452923	69564556	188	15	87121	2.7226	0.0032384	GLCE
ENSG00000105550	19	49258816	49261587	12	4	84490	2.7221	0.003243	FGF21
ENSG00000271321	7	143452182	143454789	4	2	82594	2.7213	0.0032515	CTAGE6
ENSG00000167005	16	56463045	56486111	41	10	85409	2.7177	0.0032867	NUDT21
ENSG00000114948	2	207308263	207485851	386	38	87292	2.7162	0.0033018	ADAM23
ENSG00000100490	14	50796310	50883179	240	27	87625	2.7158	0.0033057	CDKL1
ENSG00000171282	17	79373540	79433357	194	42	84353	2.7157	0.0033071	RP11-1055B8.7
ENSG00000049860	5	73935848	74018472	312	39	85122	2.7138	0.003326	HEXB
ENSG00000095906	16	1832902	1839192	28	7	87740	2.7137	0.0033264	NUBP2
ENSG00000164764	8	73976775	74036323	198	19	86428	2.7124	0.0033402	SBSPON
ENSG00000103061	16	68318406	68344849	48	11	89230	2.7116	0.0033483	SLC7A6OS
ENSG00000100991	20	33590207	33680674	272	13	88040	2.7106	0.0033582	TRPC4AP
ENSG00000171865	2	3592383	3606206	51	12	85733	2.7102	0.0033617	RNASEH1
ENSG00000251695	12	69186125	69187743	4	2	88282	2.7095	0.0033693	AC124890.1
ENSG00000106034	7	120628731	120937498	786	32	85555	2.7088	0.0033768	CPED1
ENSG00000126882	9	134133463	134151934	49	12	83677	2.7065	0.0033999	FAM78A
ENSG00000164440	6	139561198	139613276	142	14	85585	2.7047	0.0034182	TXLNB
ENSG00000151090	3	24158651	24536773	1189	118	86234	2.7037	0.0034283	THRB
ENSG00000112309	6	71566382	71666741	298	40	86564	2.7036	0.0034301	B3GAT2
ENSG00000250127	5	57837394	57854070	43	9	87003	2.7015	0.0034511	CTD-2117L12.1
ENSG00000149305	11	113775399	113817287	136	20	88338	2.7001	0.0034662	HTR3B
ENSG00000165097	6	18155560	18224084	263	23	86487	2.698	0.0034876	KDM1B
ENSG00000115657	2	220074490	220083712	8	3	85438	2.697	0.0034981	ABCB6
ENSG00000100138	22	42069934	42086508	37	4	83824	2.6949	0.0035205	NHP2L1
ENSG00000111110	12	63037762	63328817	1002	114	84996	2.6937	0.0035328	PPM1H
ENSG00000138640	4	89647106	90032549	1273	46	87262	2.6924	0.0035474	FAM13A
ENSG00000221914	8	26149007	26230196	192	30	88563	2.6922	0.0035491	PPP2R2A
ENSG00000134765	18	28709199	28742819	163	12	87159	2.6922	0.0035491	DSC1
ENSG00000139620	12	49047184	49076021	71	10	87721	2.6897	0.0035759	KANSL2
ENSG00000180347	7	31553704	31698334	491	33	86896	2.6852	0.0036249	CCDC129
ENSG00000111231	12	110890289	110907073	28	7	88282	2.6851	0.0036259	GPN3
ENSG00000115216	2	27650657	27665126	17	2	88840	2.6842	0.0036347	NRBP1
ENSG00000184434	9	26993134	27005691	35	10	88661	2.6836	0.0036412	LRRC19
ENSG00000006634	7	87505531	87538856	64	9	88756	2.6812	0.0036677	DBF4
ENSG00000168515	11	61957688	61961011	9	3	85965	2.6808	0.0036724	SCGB1D1
ENSG00000088682	16	57481337	57495187	30	9	89420	2.68	0.0036815	COQ9
ENSG00000205129	4	186347394	186370980	85	10	87858	2.6794	0.0036877	C4orf47
ENSG00000206181	18	44558943	44561988	19	6	83835	2.6784	0.0036986	TCEB3B
ENSG00000221866	7	131808091	132333447	1663	137	86371	2.6783	0.0036996	PLXNA4
ENSG00000093134	6	133043926	133055904	46	7	89519	2.6779	0.0037047	VNN3
ENSG00000234906	19	45449243	45452822	18	4	83437	2.677	0.0037146	APOC2
ENSG00000153250	2	161128662	161350305	551	30	85845	2.6756	0.0037293	RBMS1
ENSG00000177595	11	799179	809753	42	8	85864	2.6753	0.0037332	PIDD
ENSG00000126231	13	113812968	113826694	44	5	82613	2.6746	0.0037409	PROZ
ENSG00000136932	9	100666771	100684852	47	7	88080	2.6742	0.0037452	C9orf156
ENSG00000100983	20	33516236	33543620	35	6	87361	2.6735	0.0037535	GSS
ENSG00000155833	9	105757593	105780770	105	10	87297	2.6655	0.0038432	CYLC2
ENSG00000138081	2	48016455	48132932	342	19	86955	2.6651	0.0038478	FBXO11
ENSG00000204856	12	110906169	110928190	33	6	89489	2.665	0.0038499	FAM216A
ENSG00000100147	22	42196683	42222303	58	10	88478	2.6632	0.0038697	CCDC134
ENSG00000198765	1	115397424	115537991	334	19	88505	2.6624	0.003879	SYCP1
ENSG00000214160	3	183960089	183967336	13	5	86678	2.6607	0.0038988	ALG3
ENSG00000136161	13	49063095	49107369	51	8	87947	2.659	0.0039181	RCBTB2
ENSG00000267114	19	45453301	45457264	29	2	87824	2.659	0.0039184	CTB-129P6.11
ENSG00000154237	15	101459420	101610317	588	41	85959	2.659	0.0039185	LRRK1
ENSG00000140830	16	72078188	72128330	151	18	88370	2.6582	0.0039278	TXNL4B
ENSG00000124391	16	88704999	88706881	4	2	84490	2.6564	0.0039494	IL17C
ENSG00000196503	4	57371509	57390614	57	11	87650	2.6563	0.0039497	ARL9
ENSG00000137364	6	18128542	18155305	91	13	88354	2.6542	0.0039744	TPMT
ENSG00000119801	2	30369807	30383399	28	9	88824	2.6524	0.0039958	YPEL5
ENSG00000066044	19	8023463	8070543	105	14	86157	2.6523	0.0039973	ELAVL1
ENSG00000173093	12	111284573	111345339	187	24	87947	2.6519	0.0040019	CCDC63
ENSG00000170577	2	45232300	45236569	11	5	88110	2.6519	0.0040024	SIX2
ENSG00000133640	12	85430092	85657002	294	17	86690	2.6502	0.0040217	LRRIQ1
ENSG00000105618	19	54618837	54635140	45	11	79110	2.6466	0.0040654	PRPF31
ENSG00000229453	3	48348336	48369831	46	3	89024	2.6456	0.0040772	SPINK8
ENSG00000130201	19	45715879	45737469	110	9	86662	2.6448	0.0040875	EXOC3L2
ENSG00000073417	15	85523671	85682376	552	23	87798	2.6443	0.0040928	PDE8A
ENSG00000230891	3	25900024	25915191	37	5	84644	2.6433	0.0041045	LINC00692
ENSG00000178821	1	1849029	1850712	6	2	88914	2.6433	0.0041051	TMEM52
ENSG00000168148	1	228612546	228613026	2	1	82594	2.6429	0.0041097	HIST3H3
ENSG00000169900	16	31227283	31228680	1	1	82594	2.6429	0.00411	PYDC1
ENSG00000081248	1	201008642	201081694	275	44	86706	2.6423	0.0041167	CACNA1S
ENSG00000181915	10	64564516	64568238	7	2	88011	2.6423	0.0041171	ADO
ENSG00000119408	9	127019885	127115586	241	25	87223	2.6418	0.004123	NEK6
ENSG00000080511	19	10123925	10132955	49	7	85070	2.6413	0.0041298	RDH8
ENSG00000100418	22	41994032	42017100	30	6	69867	2.6408	0.0041359	DESI1
ENSG00000272617	16	69362547	69368774	12	4	89546	2.6406	0.0041381	RP11-343C2.12
ENSG00000135213	7	75046066	75115548	124	17	83953	2.6402	0.0041426	POM121C
ENSG00000241128	1	247886401	247887345	4	2	86386	2.6385	0.0041636	OR14A2
ENSG00000113889	3	186435065	186461743	159	15	88609	2.6381	0.0041692	KNG1
ENSG00000078967	7	43966037	43995735	85	14	88760	2.636	0.0041946	UBE2D4
ENSG00000106588	7	42956460	42971822	30	3	86666	2.6358	0.004197	PSMA2
ENSG00000118855	3	158449987	158547508	257	23	89266	2.6356	0.0041996	MFSD1
ENSG00000171984	20	5731039	5844558	519	57	85518	2.6352	0.0042045	C20orf196
ENSG00000136874	9	102668915	102732618	119	11	87706	2.6343	0.0042155	STX17
ENSG00000198793	1	11166592	11322564	340	10	87457	2.6339	0.0042206	MTOR
ENSG00000117868	7	158523686	158622944	445	18	88256	2.6336	0.0042248	ESYT2
ENSG00000240542	17	39344697	39346891	5	3	88661	2.633	0.0042322	KRTAP9-1
ENSG00000164363	5	1225470	1246304	127	27	85228	2.6318	0.004247	SLC6A18
ENSG00000198081	18	5289018	5297052	21	3	85122	2.6317	0.0042477	ZBTB14
ENSG00000175189	12	57828543	57844611	28	5	89095	2.6312	0.0042537	INHBC
ENSG00000085377	6	105725440	105850959	370	29	86491	2.6298	0.0042713	PREP
ENSG00000189339	1	1592939	1624167	80	15	82973	2.6295	0.0042749	SLC35E2B
ENSG00000132635	20	2815960	2821836	13	5	86094	2.6285	0.0042879	PCED1A
ENSG00000157150	3	12194551	12200851	18	6	88914	2.6285	0.004288	TIMP4
ENSG00000171105	19	7112266	7294045	833	86	84836	2.628	0.0042941	INSR
ENSG00000215183	9	35752987	35756610	4	2	88282	2.6276	0.0042992	MSMP
ENSG00000105088	19	9964394	10047228	239	26	85323	2.6273	0.0043037	OLFM2
ENSG00000176909	19	49215999	49222978	22	4	85007	2.6262	0.0043175	MAMSTR
ENSG00000172602	12	49250928	49259681	18	6	85543	2.6257	0.0043231	RND1
ENSG00000107829	10	103370423	103455052	111	13	84666	2.6225	0.0043647	FBXW4
ENSG00000172113	3	48334754	48343175	16	2	89230	2.6221	0.0043699	NME6
ENSG00000131351	19	17160539	17186435	97	14	84809	2.621	0.0043833	HAUS8
ENSG00000204001	9	139648838	139652678	27	5	88212	2.6182	0.00442	LCN8
ENSG00000232013	3	145782358	145784156	3	2	87650	2.6141	0.0044737	AC107021.1
ENSG00000183049	10	12391481	12877545	1969	172	86512	2.6138	0.0044769	CAMK1D
ENSG00000141696	17	39958199	39968856	27	6	86526	2.6135	0.0044815	LEPREL4
ENSG00000180329	17	42750437	42767147	16	6	89230	2.6128	0.0044896	CCDC43
ENSG00000134851	4	56262124	56319564	164	15	88929	2.6128	0.0044906	TMEM165
ENSG00000143106	1	109941653	109969062	45	7	88661	2.6127	0.0044912	PSMA5
ENSG00000178502	17	40009797	40021684	40	7	85269	2.6096	0.004533	KLHL11
ENSG00000104517	8	103265240	103425069	450	31	89084	2.6094	0.0045348	UBR5
ENSG00000080345	2	152266397	152364527	206	22	87826	2.6089	0.0045415	RIF1
ENSG00000174791	11	66097713	66104311	18	5	89757	2.6084	0.0045488	RIN1
ENSG00000085831	1	51752930	51810788	107	21	85318	2.6083	0.0045495	TTC39A
ENSG00000089022	12	112279782	112334343	107	4	88548	2.6073	0.0045623	MAPKAPK5
ENSG00000158022	1	26377795	26394927	42	6	86205	2.607	0.0045674	TRIM63
ENSG00000157111	5	72416119	72427644	33	10	82389	2.6063	0.0045757	TMEM171
ENSG00000256646	7	42948872	42971773	50	4	87616	2.6045	0.0046001	PSMA2
ENSG00000100403	22	41697526	41756151	92	10	85415	2.6036	0.0046124	ZC3H7B
ENSG00000198522	2	27851114	27874375	45	7	87331	2.6013	0.0046431	GPN1
ENSG00000079215	5	36606457	36688436	220	47	86600	2.6011	0.0046461	SLC1A3
ENSG00000163516	2	220094479	220101391	19	5	89380	2.5974	0.0046966	ANKZF1
ENSG00000204850	19	46997765	46999755	4	2	69530	2.597	0.0047025	AC011484.1
ENSG00000135407	12	58191159	58212487	25	9	88358	2.5968	0.0047047	AVIL
ENSG00000173890	3	169755717	169803191	104	9	86475	2.5967	0.0047056	GPR160
ENSG00000196872	2	99410309	99552722	374	21	88481	2.5959	0.0047165	KIAA1211L
ENSG00000100577	14	77787227	77797940	40	11	89040	2.5937	0.0047478	GSTZ1
ENSG00000176953	16	28962128	28978418	27	8	85122	2.5936	0.0047488	NFATC2IP
ENSG00000196396	20	49126891	49201299	176	23	88157	2.5935	0.00475	PTPN1
ENSG00000198964	10	52065360	52384923	865	37	88462	2.5926	0.0047625	SGMS1
ENSG00000183117	8	2792875	4852494	17473	571	86911	2.5926	0.0047629	CSMD1
ENSG00000158169	9	97861336	98079991	246	25	85666	2.5904	0.0047926	FANCC
ENSG00000256394	4	156750881	156787425	119	15	87246	2.5901	0.0047971	ASIC5
ENSG00000251349	9	103204553	103339918	322	17	87878	2.59	0.0047992	MSANTD3-TMEFF1
ENSG00000241697	9	103204560	103339918	322	17	87878	2.59	0.0047992	TMEFF1
ENSG00000001630	7	91741465	91772266	59	4	87864	2.5867	0.0048447	CYP51A1
ENSG00000106591	7	42971799	42988557	57	7	89247	2.5853	0.0048641	MRPL32
ENSG00000100101	22	38077680	38170137	254	22	87411	2.5853	0.0048641	NOL12
ENSG00000139436	12	110367607	110434194	126	15	87837	2.5844	0.004877	GIT2
ENSG00000122852	10	81370695	81375196	36	8	81564	2.5823	0.0049073	SFTPA1
ENSG00000136696	2	113779668	113810444	106	13	88532	2.5817	0.0049161	IL36B
ENSG00000244045	17	26684604	26708716	53	7	88175	2.5815	0.0049184	TMEM199
ENSG00000112276	6	105544697	105585049	130	12	88428	2.5814	0.00492	BVES
ENSG00000113722	5	149546358	149564120	29	6	88086	2.5805	0.0049326	CDX1
ENSG00000198648	2	168810530	169104651	996	46	88136	2.5799	0.004941	STK39
ENSG00000163377	3	68780917	68981761	636	26	86378	2.5781	0.0049666	FAM19A4
ENSG00000011083	5	149569520	149602351	147	22	86773	2.5778	0.0049716	SLC6A7
ENSG00000076108	12	56989380	57030600	55	12	86884	2.577	0.0049829	BAZ2A
ENSG00000133937	14	95234553	95236562	3	1	90178	2.5768	0.0049857	GSC
ENSG00000176601	2	135722061	135805038	220	17	83525	2.5755	0.0050041	MAP3K19
ENSG00000182087	19	1009647	1021117	94	17	87758	2.573	0.0050407	TMEM259
ENSG00000124196	20	42354804	42355638	1	1	90178	2.5725	0.005048	GTSF1L
ENSG00000156011	8	18384811	18942240	2960	150	87144	2.5717	0.0050603	PSD3
ENSG00000153113	5	95860971	96115299	888	68	86944	2.5707	0.0050751	CAST
ENSG00000137707	11	111338251	111383079	94	13	87273	2.5705	0.0050782	BTG4
ENSG00000197599	16	1484384	1494557	74	14	85156	2.5698	0.0050884	CCDC154
ENSG00000111237	12	110928902	110939922	13	4	87261	2.5678	0.0051166	VPS29
ENSG00000015413	16	89679716	89704839	87	14	83814	2.5671	0.0051274	DPEP1
ENSG00000171621	1	9352939	9429591	361	53	86231	2.5666	0.0051348	SPSB1
ENSG00000180425	11	114262165	114271139	27	6	85684	2.5646	0.0051651	C11orf71
ENSG00000119771	2	23608088	23931481	1209	107	87559	2.5644	0.0051675	KLHL29
ENSG00000124157	20	43849941	43853099	10	2	90178	2.5638	0.0051771	SEMG2
ENSG00000157315	16	69377151	69385712	18	7	88493	2.5634	0.0051824	TMED6
ENSG00000037897	12	58162254	58166576	5	2	88661	2.5614	0.0052124	METTL1
ENSG00000177238	16	31225342	31236510	6	2	86386	2.5605	0.0052263	TRIM72
ENSG00000172461	6	96463860	96663488	719	39	88571	2.5567	0.0052837	FUT9
ENSG00000133661	10	81697496	81742370	273	12	88511	2.5559	0.0052956	SFTPD
ENSG00000176555	11	48327775	48328704	3	2	85122	2.5553	0.0053049	OR4S1
ENSG00000136694	2	113763038	113765621	6	2	90178	2.5545	0.0053176	IL36A
ENSG00000074370	17	3827169	3867736	164	19	84814	2.552	0.0053555	ATP2A3
ENSG00000185133	22	31518717	31530682	25	7	87751	2.5491	0.0054	INPP5J
ENSG00000116095	2	179345195	179381189	68	13	89063	2.5488	0.0054045	PLEKHA3
ENSG00000167700	8	145734457	145736596	1	1	82594	2.547	0.005432	MFSD3
ENSG00000182324	19	48958766	48969367	23	4	88200	2.5463	0.005443	KCNJ14
ENSG00000178279	16	11361605	11363390	6	2	88914	2.5457	0.005453	TNP2
ENSG00000133678	10	81838402	81852313	55	12	80478	2.5454	0.0054574	TMEM254
ENSG00000105398	19	48373723	48389654	66	9	85939	2.5451	0.005463	SULT2A1
ENSG00000143502	1	223394161	223537544	336	23	86290	2.5443	0.0054756	SUSD4
ENSG00000141447	18	21742008	21977844	585	68	83752	2.5439	0.0054811	OSBPL1A
ENSG00000130164	19	11200038	11244492	176	23	86779	2.543	0.005496	LDLR
ENSG00000064545	19	19229978	19249322	49	10	85690	2.5425	0.0055033	TMEM161A
ENSG00000077063	7	117350705	117514193	358	43	84943	2.5416	0.0055181	CTTNBP2
ENSG00000185722	17	4067201	4167274	198	16	87769	2.5396	0.0055488	ANKFY1
ENSG00000240720	7	91741473	91808845	111	7	87657	2.5387	0.0055627	LRRD1
ENSG00000255767	2	3579574	3595547	58	12	86648	2.5363	0.0056019	RP13-512J5.1
ENSG00000180884	19	35447258	35454953	23	6	88859	2.5356	0.0056128	ZNF792
ENSG00000163521	2	220101328	220110200	21	9	86567	2.5353	0.0056183	GLB1L
ENSG00000122986	12	111065646	111142755	103	10	87535	2.5346	0.0056283	HVCN1
ENSG00000177427	17	18163848	18169866	12	5	88282	2.534	0.0056384	MIEF2
ENSG00000227345	10	51026325	51130715	123	10	84999	2.5329	0.0056569	PARG
ENSG00000076924	19	7684411	7694451	29	4	87301	2.5322	0.0056674	XAB2
ENSG00000133056	1	204391756	204463852	185	19	87267	2.5316	0.0056776	PIK3C2B
ENSG00000185052	20	19193290	19703581	1623	100	86530	2.5312	0.0056829	SLC24A3
ENSG00000059915	10	104162376	104181296	24	9	86702	2.5306	0.0056941	PSD
ENSG00000144560	3	11597544	11762220	622	45	87352	2.5304	0.0056968	VGLL4
ENSG00000087157	17	76374721	76421195	200	17	84153	2.5286	0.0057252	PGS1
ENSG00000123297	12	58176372	58201854	33	6	89259	2.5286	0.0057258	TSFM
ENSG00000127989	7	91321323	91510034	339	19	86601	2.5265	0.0057603	MTERF
ENSG00000167216	18	44497455	44627658	394	24	87797	2.5261	0.0057669	KATNAL2
ENSG00000125816	20	21376005	21378666	1	1	90178	2.526	0.005768	NKX2-4
ENSG00000158552	2	220059959	220074373	32	10	83305	2.5258	0.0057721	ZFAND2B
ENSG00000188064	22	46316242	46373009	297	39	84767	2.5258	0.0057721	WNT7B
ENSG00000136197	7	42948325	42951904	13	3	89011	2.5242	0.0057979	C7orf25
ENSG00000125462	1	156374042	156400493	30	10	85628	2.5239	0.0058036	C1orf61
ENSG00000187554	1	223282748	223316624	110	10	87366	2.5238	0.0058041	TLR5
ENSG00000272514	6	88117701	88174183	189	16	88453	2.5237	0.005806	C6ORF165
ENSG00000088930	20	21283942	21370463	182	17	87029	2.5227	0.0058234	XRN2
ENSG00000225614	16	88493879	88507165	36	14	81797	2.5224	0.0058281	ZNF469
ENSG00000023330	3	52232102	52248343	15	2	88156	2.5215	0.005843	ALAS1
ENSG00000135549	6	122793076	123047518	665	41	87118	2.5195	0.0058755	PKIB
ENSG00000144619	3	2140497	3099645	4587	309	85655	2.5194	0.0058784	CNTN4
ENSG00000183091	2	152341850	152591001	467	42	86118	2.5174	0.0059108	NEB
ENSG00000010030	6	36322419	36356164	142	33	84742	2.5159	0.0059361	ETV7
ENSG00000079308	2	218664512	218867718	610	87	85272	2.5146	0.0059585	TNS1
ENSG00000081721	1	161719548	161727028	30	6	88914	2.5142	0.0059659	DUSP12
ENSG00000243147	2	27994584	28210954	344	15	88728	2.5139	0.0059699	MRPL33
ENSG00000039560	5	34656342	34832732	637	65	86691	2.5138	0.0059724	RAI14
ENSG00000117834	1	48688357	48714316	46	11	89189	2.5135	0.0059772	SLC5A9
ENSG00000166340	11	6634000	6640692	13	5	84344	2.5129	0.0059879	TPP1
ENSG00000187144	1	16713612	16763919	130	20	85919	2.5128	0.0059888	SPATA21
ENSG00000136930	9	127115745	127177723	104	13	83347	2.5127	0.0059898	PSMB7
ENSG00000182747	6	137243402	137246777	3	2	87650	2.5126	0.0059919	SLC35D3
ENSG00000139437	12	110338069	110421646	169	17	87366	2.512	0.0060029	TCHP
ENSG00000185681	9	124922190	124962367	128	21	86386	2.5117	0.0060078	MORN5
ENSG00000134249	1	120436156	120439118	5	2	85628	2.5098	0.0060398	ADAM30
ENSG00000100129	22	38244875	38285414	53	9	88175	2.5095	0.0060457	EIF3L
ENSG00000155463	14	23235731	23241007	14	5	85303	2.5094	0.0060467	OXA1L
ENSG00000174292	17	7283853	7293093	41	11	84464	2.5093	0.0060481	TNK1
ENSG00000140854	16	57769642	57791162	80	17	86196	2.509	0.0060534	KATNB1
ENSG00000164048	3	48282590	48340743	97	8	87911	2.5075	0.0060786	ZNF589
ENSG00000187533	4	70999333	71042516	170	22	87020	2.5041	0.0061375	C4orf40
ENSG00000109072	17	26691290	26700110	23	4	88200	2.504	0.0061398	VTN
ENSG00000148297	9	136205160	136214986	14	6	81028	2.5037	0.0061454	MED22
ENSG00000174807	11	66081958	66084515	4	2	86386	2.4985	0.0062357	CD248
ENSG00000127824	2	220114433	220142892	64	8	84977	2.4984	0.0062374	TUBA4A
ENSG00000100354	22	40440821	40731812	477	22	85906	2.4953	0.006292	TNRC6B
ENSG00000075292	2	71503691	71662199	511	23	88286	2.4937	0.0063212	ZNF638
ENSG00000137809	15	68594050	68724501	509	49	86203	2.4926	0.0063415	ITGA11
ENSG00000164038	4	103941025	104006986	81	19	83644	2.4881	0.0064217	SLC9B2
ENSG00000162032	16	1826713	1843701	58	10	87563	2.4878	0.0064277	SPSB3
ENSG00000198887	9	72873937	72969804	234	18	89335	2.4877	0.0064284	SMC5
ENSG00000153487	13	111365083	111373421	15	3	86133	2.4876	0.0064298	ING1
ENSG00000178809	7	75024337	75040279	5	2	82594	2.4873	0.0064353	TRIM73
ENSG00000162736	1	160313062	160328742	46	13	87375	2.487	0.0064412	NCSTN
ENSG00000270386	4	70454912	70518967	343	22	87724	2.4864	0.0064525	UGT2A1
ENSG00000100078	22	31530795	31536593	20	10	86765	2.4841	0.0064947	PLA2G3
ENSG00000130787	12	123319000	123347507	98	10	87160	2.4839	0.0064974	HIP1R
ENSG00000116649	1	11114641	11120081	9	3	85965	2.4837	0.0065016	SRM
ENSG00000100647	14	70078313	70181859	180	28	86976	2.4833	0.0065093	KIAA0247
ENSG00000165215	7	73183328	73184600	3	1	90178	2.4827	0.0065198	CLDN3
ENSG00000160255	21	46305868	46351904	229	48	84220	2.4822	0.006528	ITGB2
ENSG00000171540	5	76924538	76935513	25	4	86538	2.4814	0.0065431	OTP
ENSG00000161202	3	183873176	183891398	36	8	88282	2.4803	0.0065637	DVL3
ENSG00000107185	9	35749203	35758572	15	5	89672	2.4772	0.006621	RGP1
ENSG00000173610	4	70454135	70518965	344	21	87731	2.4768	0.0066281	UGT2A1
ENSG00000074201	11	77225981	77348850	272	21	85503	2.4752	0.0066574	CLNS1A
ENSG00000149179	11	46958240	47185936	330	19	88276	2.475	0.0066614	C11orf49
ENSG00000216490	19	18283972	18288927	12	2	88914	2.4747	0.0066669	IFI30
ENSG00000211452	1	54356912	54376759	79	9	85282	2.4746	0.0066698	DIO1
ENSG00000087263	16	56485402	56513012	69	11	87454	2.4731	0.0066967	OGFOD1
ENSG00000196850	12	110969120	111021125	61	13	87940	2.4722	0.0067135	PPTC7
ENSG00000100814	14	20779527	20801471	72	12	88703	2.4718	0.0067222	CCNB1IP1
ENSG00000183783	4	44175926	44450824	711	49	87882	2.4717	0.0067232	KCTD8
ENSG00000186038	3	183814852	183824783	27	6	85965	2.4715	0.0067268	HTR3E
ENSG00000120690	13	41506056	41635576	247	18	86715	2.4708	0.0067402	ELF1
ENSG00000126226	13	113831891	113863029	45	8	81151	2.4702	0.0067525	PCID2
ENSG00000161681	19	51165084	51222707	147	35	84503	2.4664	0.0068239	SHANK1
ENSG00000172830	11	67070919	67080078	14	6	85844	2.4663	0.0068267	SSH3
ENSG00000241690	20	2795614	2798712	7	4	83677	2.466	0.0068318	TMEM239
ENSG00000170425	17	15848231	15879060	67	13	85537	2.4658	0.006836	ADORA2B
ENSG00000127191	9	139776364	139821059	118	9	87157	2.465	0.0068504	TRAF2
ENSG00000125124	16	56500748	56554195	124	15	86957	2.4644	0.0068621	BBS2
ENSG00000196247	7	64126511	64171404	112	14	89704	2.464	0.00687	ZNF107
ENSG00000143479	1	206808881	206857764	138	21	84395	2.4624	0.0069001	DYRK3
ENSG00000154114	11	120894781	120961484	100	9	85628	2.4613	0.006922	TBCEL
ENSG00000084628	1	31652592	31712401	256	14	87393	2.461	0.0069278	NKAIN1
ENSG00000072182	2	220378892	220403494	56	11	83407	2.4601	0.0069446	ASIC4
ENSG00000111012	12	58156117	58162769	6	2	88914	2.4599	0.0069496	CYP27B1
ENSG00000168802	16	69151913	69166487	28	10	88553	2.4573	0.0069996	CHTF8
ENSG00000134243	1	109852192	109940573	133	11	88752	2.4568	0.0070097	SORT1
ENSG00000175087	1	26437664	26452034	34	3	88170	2.4567	0.0070102	PDIK1L
ENSG00000184608	8	11225911	11296167	348	30	85517	2.4565	0.0070149	C8orf12
ENSG00000127080	9	95375466	95432547	155	17	87878	2.4552	0.007041	IPPK
ENSG00000163209	1	152974223	152976332	22	2	89833	2.455	0.0070437	SPRR3
ENSG00000004897	17	45195069	45266788	168	24	87790	2.4549	0.007046	CDC27
ENSG00000137720	11	111749659	111756699	11	1	90178	2.4538	0.0070677	C11orf1
ENSG00000135597	6	139224630	139309398	297	17	88061	2.4536	0.0070723	REPS1
ENSG00000197415	3	156977531	157251408	796	35	88137	2.4529	0.0070858	VEPH1
ENSG00000177225	11	767220	777488	33	6	88569	2.4524	0.0070952	PDDC1
ENSG00000100156	22	38474141	38480100	14	5	85303	2.4521	0.0071019	SLC16A8
ENSG00000114378	3	50337320	50349812	21	8	85122	2.452	0.0071029	HYAL1
ENSG00000008277	7	87563458	87832204	510	25	85530	2.4518	0.0071064	ADAM22
ENSG00000179912	12	57643392	57824788	237	16	87277	2.4495	0.0071524	R3HDM2
ENSG00000124233	20	43835638	43838413	6	2	90178	2.4493	0.0071563	SEMG1
ENSG00000170909	19	54597933	54606000	35	11	74671	2.4485	0.0071728	OSCAR
ENSG00000116273	1	6673745	6684093	22	5	84662	2.4462	0.0072178	PHF13
ENSG00000162413	1	6650784	6674667	44	10	83992	2.4446	0.0072499	KLHL21
ENSG00000188001	3	188665003	189043093	771	59	84272	2.4444	0.0072542	TPRG1
ENSG00000232748	16	31072813	31073451	1	1	82594	2.4437	0.007268	ZNF668
ENSG00000153071	5	39371780	39462402	318	33	87417	2.4435	0.0072727	DAB2
ENSG00000161509	17	72838162	72857627	33	5	86066	2.4429	0.0072858	GRIN2C
ENSG00000134070	3	10206549	10285427	284	26	86976	2.4422	0.0072986	IRAK2
ENSG00000183644	11	111385510	111407756	35	7	84351	2.4415	0.0073137	C11orf88
ENSG00000176994	17	18218624	18226517	35	5	87168	2.4412	0.0073193	SMCR8
ENSG00000161381	17	37219556	37310647	351	30	87650	2.441	0.0073242	PLXDC1
ENSG00000177885	17	73314157	73401790	228	14	83267	2.4403	0.0073383	GRB2
ENSG00000122965	12	114254543	114404176	624	34	88529	2.4397	0.0073488	RBM19
ENSG00000185215	14	103589779	103603776	33	7	85122	2.4388	0.0073682	TNFAIP2
ENSG00000169439	8	97505579	97624000	362	40	86765	2.4383	0.007379	SDC2
ENSG00000198270	12	112369086	112450970	138	7	89134	2.4354	0.0074374	TMEM116
ENSG00000166927	11	60145955	60163424	33	8	89259	2.4351	0.0074438	MS4A7
ENSG00000100029	22	30972612	31003070	135	27	87594	2.4346	0.0074544	PES1
ENSG00000114670	3	130745694	131069309	736	33	88061	2.4346	0.0074549	NEK11
ENSG00000010310	19	46171502	46186982	33	8	85582	2.4338	0.0074709	GIPR
ENSG00000173641	1	16340523	16346089	44	5	89833	2.4327	0.0074939	HSPB7
ENSG00000255093	11	111322064	111328876	29	8	88870	2.432	0.007507	RP11-794P6.2
ENSG00000141198	17	52976748	53039310	198	17	84964	2.4305	0.0075383	TOM1L1
ENSG00000140365	15	75628232	75634268	13	7	78574	2.4295	0.0075595	COMMD4
ENSG00000271741	1	35447134	35497342	88	4	83111	2.4292	0.0075653	RP11-244H3.4
ENSG00000159899	9	35792151	35809729	30	5	89672	2.429	0.0075703	NPR2
ENSG00000168496	11	61560109	61564716	4	2	88282	2.4284	0.007583	FEN1
ENSG00000143549	1	154127784	154167124	58	10	86386	2.4274	0.0076033	TPM3
ENSG00000154240	17	63631656	64188202	2132	34	87892	2.4267	0.007618	CEP112
ENSG00000116857	1	201103900	201140702	142	24	87775	2.4265	0.007622	TMEM9
ENSG00000008256	7	6201407	6312275	276	22	88337	2.4262	0.0076286	CYTH3
ENSG00000126218	13	113777128	113803843	70	22	85194	2.4255	0.0076443	F10
ENSG00000169214	1	247875045	247876105	7	3	88011	2.4242	0.0076707	OR6F1
ENSG00000163867	1	35449523	35497569	83	4	83051	2.4242	0.0076712	ZMYM6
ENSG00000135390	12	54026510	54071192	126	10	87897	2.424	0.0076761	ATP5G2
ENSG00000171174	2	28004231	28113965	193	13	88379	2.4235	0.0076858	RBKS
ENSG00000186952	5	109624934	110074657	1142	24	86510	2.423	0.007696	TMEM232
ENSG00000167244	11	2150342	2170833	60	14	85880	2.4227	0.0077036	IGF2
ENSG00000144026	2	95813075	95831158	16	7	87334	2.4224	0.0077102	ZNF514
ENSG00000175262	1	11006528	11042094	132	18	84260	2.4221	0.0077163	C1orf127
ENSG00000148180	9	123970072	124095121	266	19	86994	2.4215	0.0077283	GSN
ENSG00000124102	20	43803517	43805185	15	3	89672	2.4213	0.0077331	PI3
ENSG00000162869	2	48667737	48742525	238	26	87703	2.4206	0.0077475	PPP1R21
ENSG00000140470	15	100511794	100882210	2031	123	86441	2.4202	0.0077552	ADAMTS17
ENSG00000254827	11	2909010	2924970	53	17	82753	2.4201	0.0077582	SLC22A18AS
ENSG00000160111	19	17003758	17137625	492	71	84389	2.4194	0.0077731	CPAMD8
ENSG00000143614	1	153777201	153895451	211	18	88812	2.4187	0.0077881	GATAD2B
ENSG00000115145	2	152973315	153032506	160	14	88140	2.4178	0.0078069	STAM2
ENSG00000135148	12	112563305	112591407	27	6	88774	2.4169	0.0078269	TRAFD1
ENSG00000183072	5	172659112	172662360	6	2	86386	2.4152	0.0078627	NKX2-5
ENSG00000145623	5	38845960	38945698	310	33	88079	2.415	0.0078682	OSMR
ENSG00000105197	19	39971052	39984422	29	5	86517	2.4148	0.007871	TIMM50
ENSG00000186452	12	51236703	51281667	147	10	88888	2.4142	0.007884	TMPRSS12
ENSG00000101194	20	61584052	61599949	56	14	84761	2.413	0.0079108	SLC17A9
ENSG00000179546	1	23516993	23521222	9	2	90178	2.4114	0.0079452	HTR1D
ENSG00000178568	2	212240446	213403565	4468	195	87008	2.4109	0.0079558	ERBB4
ENSG00000173976	19	3769087	3772233	10	3	87903	2.4103	0.0079696	RAX2
ENSG00000228672	5	138727635	138730885	3	1	85122	2.409	0.0079974	PROB1
ENSG00000103056	16	68392231	68482591	184	23	86642	2.4083	0.0080138	SMPD3
ENSG00000196074	20	58438618	58508710	144	6	88229	2.4072	0.0080382	SYCP2
ENSG00000271271	4	70454135	70505360	284	18	87855	2.4069	0.0080445	UGT2A2
ENSG00000132388	17	4172554	4269923	145	9	87144	2.4063	0.0080567	UBE2G1
ENSG00000197651	12	91299399	91348953	103	20	87249	2.4063	0.0080569	CCER1
ENSG00000172725	11	67205519	67211292	6	3	76412	2.4057	0.0080715	CORO1B
ENSG00000239382	19	36500022	36505141	6	2	87650	2.4053	0.0080799	ALKBH6
ENSG00000141504	17	7529552	7531194	4	2	88282	2.4048	0.0080912	SAT2
ENSG00000143554	1	153746830	153752633	6	3	87650	2.4041	0.0081054	SLC27A3
ENSG00000171914	15	62682725	63136830	1283	104	86753	2.4016	0.0081611	TLN2
ENSG00000196449	1	38268616	38273857	11	3	88110	2.4016	0.0081628	YRDC
ENSG00000114473	3	197615946	197687013	224	19	85483	2.4013	0.0081687	IQCG
ENSG00000174109	16	1469745	1479345	27	7	84841	2.4011	0.0081724	C16orf91
ENSG00000040731	5	24487209	24645087	612	30	87763	2.401	0.0081743	CDH10
ENSG00000088298	20	33703167	33865928	383	25	88556	2.4003	0.0081902	EDEM2
ENSG00000111860	6	118781935	119031238	714	26	88993	2.3999	0.0082008	CEP85L
ENSG00000125895	20	1161205	1166059	12	8	84490	2.3993	0.0082128	TMEM74B
ENSG00000084070	1	40810522	40888998	191	30	86847	2.3959	0.0082897	SMAP2
ENSG00000145781	5	115420688	115748459	1630	30	88456	2.3951	0.0083075	COMMD10
ENSG00000169682	16	28985542	28995869	20	7	85248	2.3941	0.0083295	SPNS1
ENSG00000243749	1	35447136	35450954	8	2	83542	2.3931	0.0083525	ZMYM6NB
ENSG00000166169	10	103338639	103348027	16	2	90178	2.391	0.0084009	POLL
ENSG00000255561	11	111744780	111751967	10	3	89420	2.3894	0.0084389	FDXACB1
ENSG00000174951	19	49251268	49258647	21	5	82272	2.3885	0.0084577	FUT1
ENSG00000124440	19	46800303	46846690	181	31	86286	2.388	0.0084696	HIF3A
ENSG00000159217	17	47074774	47133012	115	17	86947	2.3879	0.0084717	IGF2BP1
ENSG00000173334	8	126442563	126450647	24	10	84174	2.3873	0.0084862	TRIB1
ENSG00000257017	16	72088491	72094954	21	6	85844	2.387	0.0084935	HP
ENSG00000100024	22	24863206	24924358	143	18	81851	2.3867	0.0084999	UPB1
ENSG00000100626	14	69725994	69821183	353	41	87304	2.3845	0.0085509	GALNT16
ENSG00000104133	15	44854894	44955876	71	32	82320	2.3845	0.0085513	SPG11
ENSG00000161204	3	183903811	183911800	24	7	88598	2.3836	0.0085717	ABCF3
ENSG00000173338	11	65360326	65363467	3	2	87650	2.383	0.008586	KCNK7
ENSG00000260238	1	156182773	156213123	87	10	87049	2.3818	0.0086152	PMF1-BGLAP
ENSG00000160783	1	156182784	156212874	87	10	87049	2.3818	0.0086152	PMF1
ENSG00000141837	19	13317256	13734804	1661	169	86353	2.3808	0.0086368	CACNA1A
ENSG00000147687	8	125500726	125551699	108	16	88001	2.3789	0.0086811	TATDN1
ENSG00000100065	22	37886400	37915549	121	19	84412	2.3789	0.0086812	CARD10
ENSG00000074416	3	127407909	127542051	396	48	86677	2.3782	0.0086995	MGLL
ENSG00000170860	3	14219858	14242619	50	9	85493	2.3754	0.008764	LSM3
ENSG00000255663	11	114271404	114314654	136	16	87452	2.3753	0.0087675	RP11-212D19.4
ENSG00000075975	3	12598513	12625212	72	12	88703	2.3743	0.0087905	MKRN2
ENSG00000257008	17	72363546	72368761	12	4	85122	2.3737	0.0088062	GPR142
ENSG00000163378	3	69024365	69063112	126	12	83998	2.3736	0.0088085	EOGT
ENSG00000146276	6	89887220	89940997	266	25	88638	2.3726	0.0088325	GABRR1
ENSG00000120008	10	122610687	122669036	230	11	88009	2.3717	0.0088541	WDR11
ENSG00000154743	3	12525931	12581122	231	16	89065	2.3714	0.008861	TSEN2
ENSG00000186075	17	38024417	38034149	35	3	89745	2.3702	0.0088897	ZPBP2
ENSG00000269514	12	48592170	48595814	28	5	89365	2.369	0.0089193	DKFZP779L1853
ENSG00000133433	22	24299601	24303373	7	4	82594	2.3687	0.0089253	GSTT2B
ENSG00000154438	7	117003276	117068177	86	13	87091	2.3677	0.0089504	ASZ1
ENSG00000204147	10	52499078	52576255	232	15	83109	2.3674	0.0089562	ASAH2B
ENSG00000118849	3	158414681	158450485	117	14	89659	2.367	0.0089663	RARRES1
ENSG00000055917	2	20448452	20551995	219	19	87962	2.3659	0.0089926	PUM2
ENSG00000127511	19	16940211	16991164	113	18	85092	2.3649	0.0090181	SIN3B
ENSG00000250510	12	6930711	6939136	3	2	82594	2.3648	0.0090203	GPR162
ENSG00000174564	3	136665072	136729927	134	10	85946	2.3647	0.0090226	IL20RB
ENSG00000110934	12	51674822	51718452	160	11	84443	2.3645	0.0090268	BIN2
ENSG00000153283	3	111011566	111384597	1099	53	88316	2.3644	0.0090292	CD96
ENSG00000061492	5	137419581	137428054	17	5	82643	2.3634	0.0090546	WNT8A
ENSG00000170608	19	46367247	46377055	24	7	83858	2.3632	0.0090583	FOXA3
ENSG00000144119	2	119913819	119916465	9	2	87650	2.3623	0.0090822	C1QL2
ENSG00000066926	18	55215515	55254004	135	23	86920	2.3619	0.0090906	FECH
ENSG00000169575	22	22599087	22599927	8	4	76062	2.3618	0.009092	VPREB1
ENSG00000236761	6	132029581	132032206	5	2	82594	2.3617	0.0090947	CTAGE9
ENSG00000169641	1	23410516	23504301	179	20	87353	2.3616	0.0090985	LUZP1
ENSG00000243566	7	76139745	76648340	1545	72	83191	2.3607	0.00912	UPK3B
ENSG00000131142	19	8117651	8127534	43	11	86121	2.3593	0.0091558	CCL25
ENSG00000076351	17	26721661	26734215	16	4	86386	2.3587	0.0091691	SLC46A1
ENSG00000214248	19	7963689	7968427	13	4	83761	2.3572	0.009206	AC010336.1
ENSG00000186529	19	15751707	15773635	172	14	88282	2.3561	0.0092338	CYP4F3
ENSG00000167608	19	54663846	54676944	26	10	66159	2.3558	0.0092407	TMC4
ENSG00000176239	11	5372738	5373676	19	3	90178	2.3549	0.0092626	OR51B6
ENSG00000106077	7	73150424	73153197	6	3	85122	2.3548	0.0092657	ABHD11
ENSG00000112742	6	80713604	80752244	148	10	87160	2.3534	0.0093001	TTK
ENSG00000152932	5	57878048	58155213	897	59	87950	2.353	0.009312	RAB3C
ENSG00000177374	17	1957448	1962981	13	6	79741	2.3515	0.0093496	HIC1
ENSG00000112651	6	43021767	43027544	17	4	88840	2.351	0.0093608	MRPL2
ENSG00000187860	22	30752624	30774647	76	8	89679	2.3493	0.0094044	CCDC157
ENSG00000257921	12	58166811	58180829	23	2	89519	2.3492	0.0094077	RP11-571M6.15
ENSG00000230510	19	46984053	47104457	464	57	87323	2.3482	0.0094313	PPP5D1
ENSG00000171824	1	11126675	11159938	103	6	86063	2.3481	0.0094355	EXOSC10
ENSG00000123977	2	228735770	228789060	239	18	88972	2.3477	0.0094451	DAW1
ENSG00000187239	9	132649466	132805473	540	29	87937	2.3451	0.0095116	FNBP1
ENSG00000164134	4	140222609	140341187	236	19	87903	2.3451	0.0095118	NAA15
ENSG00000145040	3	48599160	48601206	5	3	88661	2.3449	0.0095173	UCN2
ENSG00000086015	1	46252659	46501796	519	12	88980	2.3428	0.0095695	MAST2
ENSG00000169951	16	30565085	30569819	5	3	84111	2.3417	0.0095984	ZNF764
ENSG00000205089	5	132083137	132089856	6	2	82594	2.3415	0.0096021	CCNI2
ENSG00000198851	11	118175260	118186890	31	7	89199	2.3397	0.0096501	CD3E
ENSG00000115687	2	242045514	242089679	213	21	87341	2.3394	0.0096567	PASK
ENSG00000226321	2	241858202	241932728	228	27	84094	2.3387	0.0096755	AC104809.3
ENSG00000113441	5	96271098	96373219	274	14	86290	2.3376	0.0097048	LNPEP
ENSG00000105649	19	18307594	18314884	17	4	87501	2.3374	0.0097104	RAB3A
ENSG00000172458	13	21276266	21297237	52	7	87115	2.3373	0.0097116	IL17D
ENSG00000081307	3	132373290	132396941	23	7	82996	2.3362	0.0097408	UBA5
ENSG00000183077	17	76183398	76203782	118	24	87093	2.3358	0.0097519	AFMID
ENSG00000227868	1	23337327	23342343	9	3	88493	2.3355	0.0097581	C1orf234
ENSG00000169474	1	152956557	152958289	6	1	90178	2.3352	0.0097652	SPRR1A
ENSG00000197943	16	81772702	81991899	1380	109	85570	2.3333	0.0098174	PLCG2
ENSG00000139629	12	51745031	51786651	99	28	84135	2.3331	0.009821	GALNT6
ENSG00000130595	11	1940792	1959936	84	19	85393	2.333	0.0098235	TNNT3
ENSG00000134852	4	56294070	56413305	434	14	89341	2.333	0.009824	CLOCK
ENSG00000070808	5	149599054	149669854	145	24	86517	2.3324	0.0098395	CAMK2A
ENSG00000132026	19	12936292	12946242	13	3	89595	2.3317	0.0098581	RTBDN
ENSG00000268367	12	57810198	57810536	1	1	90178	2.3316	0.009862	AC126614.1
ENSG00000196296	16	28889726	28915830	31	5	85530	2.3312	0.0098718	ATP2A1
ENSG00000117543	1	101455179	101491644	44	6	89661	2.3289	0.0099323	DPH5
ENSG00000169507	2	165752696	165812035	188	20	89174	2.3287	0.009937	SLC38A11
ENSG00000157014	3	10289707	10322902	94	13	87605	2.3286	0.0099411	TATDN2
ENSG00000169554	2	145141648	145282147	210	40	85993	2.3283	0.0099478	ZEB2
ENSG00000136929	9	100689073	100707138	30	4	84391	2.3282	0.0099507	HEMGN
ENSG00000130522	19	18390563	18392432	2	1	90178	2.3276	0.0099662	JUND
ENSG00000089091	20	18364011	18447925	266	21	88981	2.3255	0.010023	DZANK1
ENSG00000173157	12	43747669	43945724	647	28	87667	2.3233	0.010083	ADAMTS20
ENSG00000184148	1	152943142	152945050	4	2	88282	2.3232	0.010085	SPRR4
ENSG00000155189	8	6565878	6617184	171	19	86098	2.3216	0.010126	AGPAT5
ENSG00000120688	13	41635410	41658137	20	9	84490	2.3201	0.010167	WBP4
ENSG00000065609	6	84262599	84419410	320	23	87674	2.3195	0.010185	SNAP91
ENSG00000128050	4	57301907	57327534	63	9	88974	2.3186	0.010209	PAICS
ENSG00000203710	1	207669492	207813992	262	19	88354	2.3161	0.010276	CR1
ENSG00000115129	2	24300303	24308731	19	5	85432	2.3151	0.010304	TP53I3
ENSG00000093167	3	37094117	37225180	239	13	87749	2.3144	0.010324	LRRFIP2
ENSG00000166839	15	65204101	65251042	121	23	79348	2.3131	0.010357	ANKDD1A
ENSG00000112238	6	100054606	100063454	15	6	81638	2.3131	0.010359	PRDM13
ENSG00000243896	7	143955700	143956815	2	1	82594	2.3128	0.010368	OR2A7
ENSG00000103599	15	67547138	67794598	432	25	87888	2.3122	0.010385	IQCH
ENSG00000119599	14	73393040	73426411	134	19	88147	2.3116	0.0104	DCAF4
ENSG00000138100	2	27505260	27530307	43	8	85259	2.3115	0.010403	TRIM54
ENSG00000100314	22	30116073	30127828	34	8	86832	2.3113	0.010407	CABP7
ENSG00000198837	1	153901977	153919172	22	4	89489	2.3098	0.010449	DENND4B
ENSG00000142632	1	16524349	16539104	51	5	88840	2.3092	0.010467	ARHGEF19
ENSG00000189227	15	67813406	67819628	11	3	88799	2.3091	0.01047	C15orf61
ENSG00000109572	4	170533784	170644824	269	17	87957	2.3089	0.010474	CLCN3
ENSG00000205268	8	66629745	66754557	315	22	87920	2.3078	0.010506	PDE7A
ENSG00000135940	2	98262503	98264846	1	1	90178	2.3065	0.01054	COX5B
ENSG00000198467	9	35681989	35691017	27	7	85122	2.3065	0.010541	TPM2
ENSG00000116237	1	6281253	6296032	31	5	85530	2.3064	0.010545	ICMT
ENSG00000096746	10	70090931	70102948	22	5	89833	2.304	0.010612	HNRNPH3
ENSG00000105464	19	48898132	48948188	127	26	85235	2.3035	0.010626	GRIN2D
ENSG00000125743	19	46190712	46195827	10	4	87144	2.3025	0.010654	SNRPD2
ENSG00000213380	16	69354043	69373570	43	7	89825	2.3019	0.01067	COG8
ENSG00000197056	1	35525387	35581460	77	9	82988	2.3014	0.010683	ZMYM1
ENSG00000071073	2	99235569	99347589	236	27	85779	2.3007	0.010705	MGAT4A
ENSG00000168488	16	28834356	28848558	28	3	89095	2.3003	0.010716	ATXN2L
ENSG00000087884	11	77532155	77629478	181	15	87999	2.298	0.010782	AAMDC
ENSG00000109180	4	48807229	48863834	71	11	88481	2.2976	0.010791	OCIAD1
ENSG00000115128	2	24290454	24299313	44	8	89661	2.297	0.010808	SF3B14
ENSG00000145012	3	187871072	188608460	2226	210	84744	2.2959	0.010842	LPP
ENSG00000109255	4	56461396	56502865	151	18	89123	2.2954	0.010856	NMU
ENSG00000183578	15	51348795	51397473	109	13	88585	2.2895	0.011027	TNFAIP8L3
ENSG00000258830	12	57643392	57690267	58	12	86531	2.2891	0.011037	RP11-123K3.4
ENSG00000159202	17	46985731	47006418	56	4	89095	2.2884	0.011058	UBE2Z
ENSG00000171044	8	10753555	11058875	1157	37	86354	2.2875	0.011083	XKR6
ENSG00000175691	19	2933216	2944969	56	18	83542	2.2871	0.011095	ZNF77
ENSG00000165072	9	72658497	72841886	568	18	88484	2.2867	0.011108	MAMDC2
ENSG00000213931	11	5289582	5526847	1609	47	87503	2.2861	0.011124	HBE1
ENSG00000271810	1	113245236	113254055	23	7	86221	2.2861	0.011125	RP11-426L16.10
ENSG00000131165	16	89710839	89724253	73	14	85503	2.2854	0.011144	CHMP1A
ENSG00000163840	3	122283085	122294050	28	13	83677	2.2845	0.011171	DTX3L
ENSG00000109790	4	39046659	39128477	273	8	88372	2.2837	0.011196	KLHL5
ENSG00000063854	16	1845621	1877195	303	11	88226	2.2834	0.011204	HAGH
ENSG00000177943	9	139745395	139755249	10	4	84869	2.283	0.011215	MAMDC4
ENSG00000076662	19	10444452	10450499	27	4	89897	2.282	0.011243	ICAM3
ENSG00000162695	1	101361632	101447309	130	14	86645	2.2817	0.011255	SLC30A7
ENSG00000177302	17	18174742	18218321	102	10	88096	2.2812	0.011269	TOP3A
ENSG00000076242	3	37034823	37107380	147	13	87564	2.2806	0.011285	MLH1
ENSG00000178567	3	37027357	37034795	8	2	89230	2.2791	0.011331	EPM2AIP1
ENSG00000182473	17	74077087	74117657	92	9	83583	2.2788	0.01134	EXOC7
ENSG00000135778	1	233086351	233119628	83	10	88178	2.2787	0.011343	NTPCR
ENSG00000104825	19	39390340	39399533	25	7	86538	2.2779	0.011366	NFKBIB
ENSG00000102962	16	57392684	57400102	29	8	83146	2.2777	0.011372	CCL22
ENSG00000254737	11	123886282	123887217	9	3	86807	2.2776	0.011375	OR10G4
ENSG00000129925	16	420773	437113	103	14	84443	2.2773	0.011385	TMEM8A
ENSG00000127903	19	57174020	57183151	55	8	87007	2.276	0.011422	ZNF835
ENSG00000214360	5	171621176	171630456	44	11	85869	2.2756	0.011435	EFCAB9
ENSG00000118702	20	35879489	35890238	26	5	85219	2.2754	0.011441	GHRH
ENSG00000172640	12	48596081	48597170	12	2	89546	2.2752	0.011448	OR10AD1
ENSG00000129116	4	169418217	169849608	1425	110	87312	2.2749	0.011455	PALLD
ENSG00000100281	22	35653445	35691800	84	4	88463	2.2746	0.011464	HMGXB4
ENSG00000198471	3	187416047	187420345	19	4	73944	2.2743	0.011473	RTP2
ENSG00000137819	15	69591286	69700119	247	20	85545	2.2742	0.011478	PAQR5
ENSG00000154080	18	24495595	24765281	811	39	88672	2.2738	0.011489	CHST9
ENSG00000259517	16	54279456	54304658	104	10	88290	2.2734	0.0115	RP11-324D17.1
ENSG00000105438	19	48885827	48894810	25	6	86841	2.2734	0.011501	KDELR1
ENSG00000174780	4	57333081	57369839	112	11	89162	2.2734	0.011502	SRP72
ENSG00000178403	4	113434672	113437328	4	2	86386	2.2726	0.011526	NEUROG2
ENSG00000197008	7	64254766	64294054	141	12	87758	2.2722	0.011536	ZNF138
ENSG00000157005	3	187386694	187388187	6	2	88914	2.2716	0.011557	SST
ENSG00000134690	1	38158090	38175391	49	9	87254	2.2707	0.011583	CDCA8
ENSG00000069018	5	135548999	135732730	444	25	88147	2.2701	0.0116	TRPC7
ENSG00000213828	2	240083493	240084053	3	1	85122	2.27	0.011603	AC017028.1
ENSG00000064687	19	1040102	1065571	121	20	86605	2.2695	0.011619	ABCA7
ENSG00000234444	7	63767837	63815238	226	24	89205	2.2679	0.011668	ZNF736
ENSG00000109390	4	140188034	140223705	71	7	87626	2.2671	0.011692	NDUFC1
ENSG00000162482	1	19609052	19615744	28	5	88553	2.2658	0.011733	AKR7A3
ENSG00000164742	7	45613739	45762715	458	50	85994	2.2657	0.011736	ADCY1
ENSG00000255284	11	777578	784297	18	7	82219	2.2655	0.011742	AP006621.5
ENSG00000087095	17	26368763	26523407	83	31	86442	2.2645	0.011771	NLK
ENSG00000145020	3	49454211	49460186	9	2	90178	2.2641	0.011784	AMT
ENSG00000196335	7	23749786	23872132	481	28	84123	2.2635	0.011802	STK31
ENSG00000146242	6	83072923	83080545	15	4	86133	2.2619	0.011852	TPBG
ENSG00000255398	12	123199303	123201439	14	3	80486	2.2614	0.011866	HCAR3
ENSG00000145022	3	49449639	49453908	8	3	89230	2.2609	0.011882	TCTA
ENSG00000205517	19	11495017	11530018	90	9	83025	2.2592	0.011936	RGL3
ENSG00000188888	17	36481413	36499730	25	8	84111	2.2591	0.011939	GPR179
ENSG00000151093	3	25824408	25836025	14	4	84219	2.2587	0.011952	OXSM
ENSG00000164045	3	48198636	48229892	34	8	85271	2.2581	0.011971	CDC25A
ENSG00000103710	15	65345679	65369028	48	9	81839	2.2579	0.011977	RASL12
ENSG00000198590	3	37427760	37476988	104	17	84303	2.2577	0.011984	C3orf35
ENSG00000196104	4	167654535	168155947	1724	65	87607	2.2574	0.011992	SPOCK3
ENSG00000120868	12	99038919	99129204	200	21	87296	2.2573	0.011994	APAF1
ENSG00000126464	19	50094900	50129696	102	12	86237	2.2573	0.011995	PRR12
ENSG00000131069	20	33459949	33515769	103	7	87756	2.257	0.012004	ACSS2
ENSG00000215305	20	2821349	2847378	85	8	85816	2.2565	0.012018	VPS16
ENSG00000117461	1	46505812	46642160	235	18	88059	2.2565	0.012021	PIK3R3
ENSG00000159199	17	46970127	46973233	6	2	88914	2.256	0.012036	ATP5G1
ENSG00000170430	10	131265448	131566271	1349	62	86732	2.2557	0.012045	MGMT
ENSG00000140968	16	85932409	85956215	88	13	87774	2.2554	0.012054	IRF8
ENSG00000126460	19	50083903	50094272	32	5	81435	2.2554	0.012054	PRRG2
ENSG00000100372	22	41165634	41215403	68	8	84267	2.2545	0.012083	SLC25A17
ENSG00000139200	12	6802958	6809966	7	4	85844	2.2538	0.012105	PIANP
ENSG00000131149	16	85645015	85709810	203	44	84279	2.2536	0.01211	GSE1
ENSG00000151640	10	134000404	134019280	81	14	85777	2.2528	0.012136	DPYSL4
ENSG00000125170	16	57505863	57521239	47	13	86305	2.2527	0.012139	DOK4
ENSG00000048649	11	77371041	77532063	354	14	87295	2.2516	0.012172	RSF1
ENSG00000204852	12	111051832	111087235	40	10	88472	2.2513	0.012184	TCTN1
ENSG00000163558	3	169940153	170023769	300	11	87560	2.2506	0.012204	PRKCI
ENSG00000123243	10	7601232	7708961	531	58	85322	2.2506	0.012205	ITIH5
ENSG00000178188	16	28857921	28885526	56	4	88147	2.2505	0.012207	SH2B1
ENSG00000089351	19	35485688	35517375	106	10	85742	2.2503	0.012216	GRAMD1A
ENSG00000127334	12	68042118	68059186	30	6	87397	2.2484	0.012275	DYRK2
ENSG00000203857	1	120049821	120057681	8	2	84490	2.2479	0.012291	HSD3B1
ENSG00000173588	12	94700225	94853764	307	25	87049	2.2472	0.012312	CCDC41
ENSG00000188659	15	82555151	82577271	54	13	89476	2.2469	0.012322	FAM154B
ENSG00000086232	7	6061881	6098861	153	19	89043	2.2465	0.012336	EIF2AK1
ENSG00000161888	19	11242196	11266484	128	20	87927	2.2458	0.012358	SPC24
ENSG00000080815	14	73603126	73690399	180	20	88207	2.2446	0.012397	PSEN1
ENSG00000131943	19	30191721	30206364	51	11	89286	2.2439	0.012418	C19orf12
ENSG00000106785	9	100831557	100881494	106	20	84462	2.2439	0.01242	TRIM14
ENSG00000096872	9	26947037	27062928	309	23	87513	2.2436	0.012429	IFT74
ENSG00000217075	2	36758948	36779411	61	11	85729	2.2419	0.012483	AC007401.2
ENSG00000134627	11	94277006	94354587	210	25	88589	2.2418	0.012487	PIWIL4
ENSG00000150510	13	51796503	51858377	168	31	87926	2.2417	0.01249	FAM124A
ENSG00000106331	7	127250346	127255982	15	3	82649	2.2416	0.012493	PAX4
ENSG00000123427	12	58165275	58176324	16	2	89704	2.2411	0.012509	METTL21B
ENSG00000213625	1	65886270	65901690	49	12	83402	2.2411	0.012511	LEPROT
ENSG00000272410	3	10291056	10327480	108	14	87658	2.2409	0.012516	RP11-438J1.1
ENSG00000168329	3	39304985	39323226	64	18	87347	2.2407	0.012524	CX3CR1
ENSG00000099998	22	24615622	24641110	108	20	84279	2.2406	0.012526	GGT5
ENSG00000003989	8	17354597	17428082	439	66	84657	2.2401	0.012541	SLC7A2
ENSG00000133818	11	14299472	14386052	112	23	87951	2.2401	0.012544	RRAS2
ENSG00000166926	11	60102304	60164069	161	17	88011	2.2398	0.012552	MS4A6E
ENSG00000092621	1	120202421	120286838	194	24	86664	2.2384	0.012596	PHGDH
ENSG00000148400	9	139388896	139440314	181	34	84317	2.2378	0.012617	NOTCH1
ENSG00000178035	3	49061758	49066841	5	3	88661	2.2378	0.012619	IMPDH2
ENSG00000168594	4	175750819	175899331	690	25	87104	2.2377	0.012621	ADAM29
ENSG00000184730	16	28505970	28510291	10	3	77368	2.2365	0.01266	APOBR
ENSG00000167766	19	53097313	53193749	579	36	85371	2.2364	0.012663	ZNF83
ENSG00000214397	15	100255908	100258029	5	2	88661	2.2346	0.012723	DKFZP779J2370
ENSG00000143556	1	153430220	153433177	8	3	76062	2.2345	0.012726	S100A7
ENSG00000110717	11	67798084	67804111	12	4	87018	2.2338	0.012748	NDUFS8
ENSG00000196565	11	5274420	5667019	2428	89	87516	2.2337	0.01275	HBG2
ENSG00000268206	17	26638667	26642323	1	1	90178	2.2334	0.01276	AC061975.10
ENSG00000155329	5	132332677	132362296	78	5	87369	2.2324	0.012795	ZCCHC10
ENSG00000184486	6	99282580	99286660	6	3	88914	2.2323	0.012797	POU3F2
ENSG00000186340	6	169615875	169654139	224	37	88011	2.2323	0.012798	THBS2
ENSG00000197774	16	1823208	1831709	23	8	86881	2.2311	0.012837	EME2
ENSG00000154845	18	9546789	9615238	197	22	87791	2.2311	0.012837	PPP4R1
ENSG00000148680	10	92500578	92617671	319	18	89016	2.2307	0.012852	HTR7
ENSG00000153815	16	81478775	81745367	1174	107	85515	2.2301	0.012871	CMIP
ENSG00000261086	15	83209620	83231124	37	9	88948	2.23	0.012875	RP11-379H8.1
ENSG00000107175	9	35732332	35737001	6	4	87650	2.2293	0.012895	CREB3
ENSG00000256591	11	61196692	61253294	74	6	83209	2.2286	0.012922	RP11-286N22.8
ENSG00000219626	2	24299396	24392509	322	22	88069	2.2285	0.012924	FAM228B
ENSG00000137251	6	54172657	54254950	243	28	89242	2.2285	0.012924	TINAG
ENSG00000168672	8	127564687	127570638	4	2	82594	2.2285	0.012924	FAM84B
ENSG00000115661	2	220110177	220115059	7	3	86928	2.2277	0.012949	STK16
ENSG00000175471	5	94039446	94620279	1484	110	87657	2.2276	0.012953	MCTP1
ENSG00000196700	20	62588055	62680113	233	22	83386	2.2275	0.012956	ZNF512B
ENSG00000103024	16	1820287	1821731	1	1	82594	2.2274	0.01296	NME3
ENSG00000170209	11	113258513	113271140	38	7	89779	2.2273	0.012964	ANKK1
ENSG00000005810	13	77618792	77901185	539	24	87514	2.2269	0.012976	MYCBP2
ENSG00000134532	12	23682440	24103966	1072	111	87190	2.2267	0.012984	SOX5
ENSG00000135924	2	220143989	220151622	17	4	84378	2.2261	0.013004	DNAJB2
ENSG00000081665	19	19896648	19932560	105	15	87361	2.2258	0.013013	ZNF506
ENSG00000115107	2	119981384	120023228	162	23	87041	2.2257	0.013018	STEAP3
ENSG00000185567	14	105403581	105444694	228	22	85222	2.2256	0.013019	AHNAK2
ENSG00000157191	1	16767167	16786573	42	9	87469	2.2255	0.013022	NECAP2
ENSG00000173621	11	66624118	66627946	2	1	90178	2.2256	0.013022	LRFN4
ENSG00000105467	19	48867652	48879633	22	9	85697	2.2254	0.013028	SYNGR4
ENSG00000167685	19	56643968	56672262	78	12	85230	2.2252	0.013033	ZNF444
ENSG00000107187	9	139088096	139096955	23	7	84572	2.224	0.013073	LHX3
ENSG00000164885	7	150750899	150755617	11	4	90178	2.2228	0.013116	CDK5
ENSG00000076984	19	7968728	7979363	38	13	82416	2.2221	0.013137	MAP2K7
ENSG00000197969	9	79792269	80036457	685	26	88478	2.2218	0.013149	VPS13A
ENSG00000187796	9	139256355	139268133	41	11	83559	2.2212	0.013169	CARD9
ENSG00000115616	2	103236166	103327777	242	35	85707	2.2211	0.013173	SLC9A2
ENSG00000198825	10	121485609	121588652	250	19	88328	2.2208	0.013183	INPP5F
ENSG00000112414	6	142622991	142767403	242	27	86257	2.2195	0.013226	GPR126
ENSG00000110367	11	118620034	118661858	90	11	88240	2.2182	0.01327	DDX6
ENSG00000131323	14	103243813	103377837	285	17	85684	2.2177	0.013287	TRAF3
ENSG00000124194	20	42875887	42909013	84	11	86857	2.2172	0.013303	GDAP1L1
ENSG00000142871	1	86046444	86049645	6	3	73884	2.2165	0.01333	CYR61
ENSG00000145283	4	87744621	87770416	37	9	87308	2.2161	0.013341	SLC10A6
ENSG00000184828	18	45553044	45937123	1463	158	86231	2.2159	0.013349	ZBTB7C
ENSG00000188293	19	46733009	46734500	5	2	90178	2.2155	0.013363	IGFL1
ENSG00000160785	1	156163880	156182587	31	5	89444	2.2132	0.013442	SLC25A44
ENSG00000105700	19	18668572	18680197	32	4	84016	2.2125	0.013466	KXD1
ENSG00000172828	16	66995140	67009051	19	6	87384	2.2118	0.013491	CES3
ENSG00000254726	1	156041804	156051789	15	6	83155	2.2113	0.013508	MEX3A
ENSG00000187166	12	48722763	48724062	8	4	89230	2.2104	0.01354	H1FNT
ENSG00000176182	19	46393278	46405862	47	9	87435	2.2094	0.013574	MYPOP
ENSG00000105605	19	54412589	54447195	111	24	82875	2.2081	0.013619	CACNG7
ENSG00000268091	12	131514221	131514769	7	2	86928	2.2074	0.013642	AC078925.1
ENSG00000130783	12	123258874	123312075	188	16	88403	2.2069	0.013659	CCDC62
ENSG00000011485	19	46850251	46896238	122	17	87070	2.2065	0.013675	PPP5C
ENSG00000163162	2	101887681	101925163	63	12	88854	2.2062	0.013686	RNF149
ENSG00000157992	2	27665233	27669348	5	3	90178	2.206	0.013691	KRTCAP3
ENSG00000133321	11	63304281	63313934	6	4	82594	2.2059	0.013695	RARRES3
ENSG00000184009	17	79476997	79490873	77	14	86446	2.2055	0.01371	ACTG1
ENSG00000130816	19	10244021	10341962	233	27	85657	2.205	0.013727	DNMT1
ENSG00000187815	1	40942887	40962015	58	12	84163	2.2048	0.013736	ZFP69
ENSG00000099817	19	1086594	1095598	46	16	84902	2.2045	0.013745	POLR2E
ENSG00000055070	1	16679070	16724640	101	11	83686	2.2044	0.013749	SZRD1
ENSG00000008735	22	51039114	51052409	62	12	87487	2.2041	0.013757	MAPK8IP2
ENSG00000087495	20	58152564	58422766	1006	83	85831	2.2016	0.013847	PHACTR3
ENSG00000206013	11	298200	299526	8	5	82594	2.2015	0.01385	IFITM5
ENSG00000119929	10	101462315	101515891	82	15	87691	2.1994	0.013924	CUTC
ENSG00000163633	4	87797358	87857354	162	18	88259	2.1991	0.013935	C4orf36
ENSG00000167618	19	55009100	55021897	83	22	80451	2.199	0.013939	LAIR2
ENSG00000185303	10	81315608	81320153	39	10	84539	2.1988	0.013946	SFTPA2
ENSG00000132881	1	16558195	16563657	14	5	88553	2.1979	0.013978	RSG1
ENSG00000159210	17	47006678	47022479	59	7	87107	2.1976	0.013988	SNF8
ENSG00000167531	12	48961467	48963849	3	2	82594	2.1972	0.014004	LALBA
ENSG00000065615	6	84569362	84677143	212	12	85563	2.1965	0.014029	CYB5R4
ENSG00000167985	11	61197514	61215001	22	3	82939	2.1963	0.014036	SDHAF2
ENSG00000152926	7	64432154	64467062	122	9	89308	2.1955	0.014062	ZNF117
ENSG00000007923	1	6694228	6761984	152	17	87240	2.1954	0.014067	DNAJC11
ENSG00000132429	6	105606155	105627870	69	8	87320	2.1953	0.014069	POPDC3
ENSG00000156222	15	85427885	85518876	452	51	87074	2.1953	0.014072	SLC28A1
ENSG00000182557	17	4336983	4391503	332	35	85957	2.195	0.014082	SPNS3
ENSG00000171872	1	44584522	44600812	50	12	86993	2.1948	0.01409	KLF17
ENSG00000158019	2	28112808	28561768	991	48	87681	2.1946	0.014096	BRE
ENSG00000223638	19	56270380	56274541	25	8	83807	2.1942	0.014112	RFPL4A
ENSG00000146386	6	139349819	139364439	53	11	86458	2.1933	0.014144	ABRACL
ENSG00000115850	2	136545410	136594750	112	10	87469	2.1932	0.014147	LCT
ENSG00000132003	19	13906274	13943044	73	8	84672	2.1917	0.0142	ZSWIM4
ENSG00000180336	17	42733762	42767676	34	11	88840	2.1878	0.014343	C17orf104
ENSG00000140853	16	57023397	57117443	385	63	86363	2.1873	0.014362	NLRC5
ENSG00000196427	1	108765963	108786689	9	4	82594	2.186	0.014408	NBPF4
ENSG00000203871	6	88106840	88109467	11	2	90178	2.1856	0.014422	C6orf164
ENSG00000078804	20	33292094	33301243	11	4	86731	2.1851	0.014439	TP53INP2
ENSG00000153774	16	75327596	75467383	521	16	87723	2.1848	0.014452	CFDP1
ENSG00000148730	10	72164135	72188374	49	9	82920	2.1845	0.014462	EIF4EBP2
ENSG00000198646	20	33284722	33413452	207	16	88057	2.1843	0.014472	NCOA6
ENSG00000148175	9	124101355	124132531	77	15	87825	2.1842	0.014474	STOM
ENSG00000203722	6	150238014	150244257	18	4	89757	2.1834	0.014502	RAET1G
ENSG00000156232	15	83478380	83503611	74	14	89461	2.1832	0.014511	WHAMM
ENSG00000152556	12	48498922	48540187	105	13	89239	2.182	0.014556	PFKM
ENSG00000197296	20	42931478	42939809	14	4	87469	2.1817	0.014565	FITM2
ENSG00000150967	12	123405498	123466196	56	14	86251	2.1816	0.014569	ABCB9
ENSG00000178685	8	145051321	145086940	69	6	86991	2.1802	0.014623	PARP10
ENSG00000167523	16	89724210	89737680	56	12	87876	2.1801	0.014627	SPATA33
ENSG00000100393	22	41487790	41576081	155	16	86851	2.1796	0.014644	EP300
ENSG00000169313	3	151055168	151102600	161	24	84232	2.1794	0.014652	P2RY12
ENSG00000080986	18	2571510	2616634	132	16	87822	2.1791	0.014662	NDC80
ENSG00000259900	16	69369179	69385633	36	9	88703	2.1789	0.014669	RP11-343C2.7
ENSG00000244607	3	42734155	42814745	170	16	87204	2.1776	0.014719	CCDC13
ENSG00000144224	2	136499189	136542625	83	8	89813	2.1761	0.014773	UBXN4
ENSG00000168661	19	35417807	35436074	73	5	84983	2.1757	0.014787	ZNF30
ENSG00000198792	22	38615298	38669040	129	18	84593	2.1753	0.014802	TMEM184B
ENSG00000155366	1	113243728	113250056	18	6	85965	2.1749	0.014821	RHOC
ENSG00000108175	10	80828792	81076276	851	102	85998	2.1745	0.014834	ZMIZ1
ENSG00000119707	14	73525144	73588122	134	22	88254	2.1734	0.014875	RBM25
ENSG00000105784	7	87256864	87461611	330	16	87068	2.173	0.014889	RUNDC3B
ENSG00000263264	19	7413848	7448271	137	14	83480	2.1729	0.014895	CTB-133G6.1
ENSG00000100055	22	37678068	37711382	106	16	83810	2.1714	0.01495	CYTH4
ENSG00000112304	6	24667263	24705293	139	17	87298	2.1712	0.014958	ACOT13
ENSG00000067141	15	73344051	73597547	590	24	88755	2.1709	0.014968	NEO1
ENSG00000091536	17	18012020	18083116	141	18	88457	2.1703	0.014994	MYO15A
ENSG00000132670	20	2844830	3019722	300	17	86397	2.1701	0.014999	PTPRA
ENSG00000179886	8	144680074	144682485	6	3	86386	2.1693	0.015029	TIGD5
ENSG00000221983	19	18682540	18688360	15	4	78099	2.169	0.015043	UBA52
ENSG00000115866	2	136664247	136743670	82	5	83056	2.1685	0.015061	DARS
ENSG00000130173	19	11348178	11352619	6	2	86386	2.1673	0.015105	C19orf80
ENSG00000107223	9	139756571	139760738	9	4	83437	2.1669	0.01512	EDF1
ENSG00000122218	1	160259063	160313190	82	14	88143	2.1665	0.015135	COPA
ENSG00000129084	11	14515329	14665181	223	30	86754	2.1659	0.01516	PSMA1
ENSG00000135452	12	58131796	58143994	17	10	87947	2.1656	0.015172	TSPAN31
ENSG00000090013	19	40953696	40971747	63	11	84039	2.1654	0.01518	BLVRB
ENSG00000204711	9	72435709	72521148	240	29	86611	2.1644	0.015219	C9orf135
ENSG00000198353	12	54410715	54449813	59	8	84137	2.1643	0.015219	HOXC4
ENSG00000171861	17	685513	695749	32	8	87097	2.1643	0.015221	RNMTL1
ENSG00000121390	13	20248896	20357142	219	20	87242	2.1641	0.01523	PSPC1
ENSG00000152952	3	145787227	145881440	285	11	87280	2.1616	0.015323	PLOD2
ENSG00000137996	1	100731763	100758325	69	7	86771	2.1611	0.015342	RTCA
ENSG00000158113	12	122652285	122688018	87	14	82003	2.161	0.015348	LRRC43
ENSG00000126561	17	40439565	40463961	56	7	86792	2.1607	0.01536	STAT5A
ENSG00000121057	17	55162453	55198710	131	26	86878	2.1605	0.015367	AKAP1
ENSG00000178952	16	28853732	28857729	8	2	89230	2.16	0.015385	TUFM
ENSG00000115598	2	102803433	102856462	233	14	88619	2.1585	0.015445	IL1RL2
ENSG00000108924	17	53342373	53402426	141	28	85714	2.1582	0.015456	HLF
ENSG00000085741	11	75897369	75921780	69	13	88639	2.1581	0.01546	WNT11
ENSG00000170456	12	31535157	31744031	794	25	88235	2.1575	0.015483	DENND5B
ENSG00000176732	2	24338241	24346347	25	4	89268	2.1573	0.015492	PFN4
ENSG00000187049	11	61159159	61166335	11	3	85352	2.1569	0.015506	TMEM216
ENSG00000165124	9	113127531	113342160	885	60	87952	2.1562	0.015532	SVEP1
ENSG00000134825	11	61535973	61560274	35	8	87794	2.1554	0.015566	TMEM258
ENSG00000176920	19	49199228	49209207	39	4	83609	2.1553	0.015571	FUT2
ENSG00000106809	9	95146249	95166978	52	7	88282	2.155	0.01558	OGN
ENSG00000172508	11	67182439	67193078	18	4	87650	2.1547	0.015592	CARNS1
ENSG00000183579	22	29279580	29453475	385	31	85338	2.1536	0.015634	ZNRF3
ENSG00000182854	15	102358366	102359350	1	1	90178	2.152	0.0157	OR4F15
ENSG00000066382	11	30406040	30608419	533	32	87896	2.1508	0.015744	MPPED2
ENSG00000130477	19	17712137	17799401	380	67	83556	2.1508	0.015748	UNC13A
ENSG00000183762	22	29469066	29564321	319	28	87166	2.1504	0.015761	KREMEN1
ENSG00000117691	1	212606229	212619714	45	7	88998	2.1502	0.015771	NENF
ENSG00000213973	19	22939007	22966909	147	8	88837	2.1498	0.015787	ZNF99
ENSG00000184599	1	113263041	113269857	18	5	85965	2.1494	0.015801	FAM19A3
ENSG00000186298	12	111157485	111180744	42	6	88192	2.1487	0.015827	PPP1CC
ENSG00000124224	20	56806188	56884495	224	18	87112	2.1482	0.01585	PPP4R1L
ENSG00000149182	11	47185848	47198676	22	7	89144	2.1477	0.015868	ARFGAP2
ENSG00000108846	17	48712138	48769613	151	34	86718	2.1467	0.01591	ABCC3
ENSG00000122085	2	242011584	242041747	74	10	87012	2.1464	0.015921	MTERFD2
ENSG00000074771	6	155716504	155777037	208	50	84393	2.1455	0.015958	NOX3
ENSG00000198156	16	28353876	28374829	14	4	82594	2.1451	0.015974	NPIPB6
ENSG00000205718	19	7037759	7040190	1	1	82594	2.1442	0.01601	MBD3L4
ENSG00000138834	16	1756184	1820318	153	19	86069	2.1438	0.016026	MAPK8IP3
ENSG00000129255	17	7486847	7496107	12	5	88914	2.1428	0.016066	MPDU1
ENSG00000099769	16	1840414	1844972	26	4	84928	2.1419	0.016103	IGFALS
ENSG00000103249	16	1494935	1525581	212	20	87423	2.1413	0.016124	CLCN7
ENSG00000136206	7	44040488	44049721	17	6	82594	2.1409	0.016141	SPDYE1
ENSG00000137171	6	43008515	43042837	87	12	88522	2.1396	0.016195	KLC4
ENSG00000105492	19	52022779	52035110	68	9	89174	2.1382	0.016251	SIGLEC6
ENSG00000178719	8	145064226	145067583	5	2	87144	2.1361	0.016334	GRINA
ENSG00000203877	6	84562985	84567234	11	2	82594	2.1346	0.016395	RIPPLY2
ENSG00000100106	22	38093011	38172563	211	22	87921	2.1331	0.016458	TRIOBP
ENSG00000115970	2	43393800	43823185	1183	38	85922	2.1326	0.016477	THADA
ENSG00000158411	2	99777890	99797521	42	6	88914	2.1293	0.016615	MITD1
ENSG00000103723	15	83328033	83378666	119	20	88521	2.1289	0.016632	AP3B2
ENSG00000260836	15	83208783	83224682	26	8	89303	2.1286	0.016644	RP11-152F13.10
ENSG00000268465	19	48969094	48975688	18	4	88493	2.1286	0.016645	CTC-273B12.7
ENSG00000125637	2	113914902	113966973	182	34	86266	2.1285	0.01665	PSD4
ENSG00000118420	6	83602117	83775560	457	21	87774	2.1279	0.016671	UBE3D
ENSG00000124207	20	47662849	47713489	117	11	89271	2.1276	0.016685	CSE1L
ENSG00000101347	20	35518632	35580246	120	16	85389	2.1262	0.016745	SAMHD1
ENSG00000126778	14	61110133	61124977	16	4	86860	2.1259	0.016754	SIX1
ENSG00000057663	6	106632351	106773666	359	19	89124	2.1256	0.016769	ATG5
ENSG00000196981	3	122130715	122134882	6	2	88914	2.1247	0.016806	WDR5B
ENSG00000153208	2	112656056	112787138	469	19	87986	2.1232	0.016867	MERTK
ENSG00000162415	1	45482071	45771881	589	23	87491	2.1222	0.016913	ZSWIM5
ENSG00000116668	1	185126212	185260897	166	15	85213	2.1221	0.016914	SWT1
ENSG00000258466	14	68126537	68157084	65	11	88311	2.1216	0.016937	RP11-1012A1.4
ENSG00000100302	22	35936915	35950048	37	7	86284	2.1216	0.016937	RASD2
ENSG00000100744	14	96829814	96853625	35	6	83894	2.1214	0.016946	GSKIP
ENSG00000165637	10	76969912	76991206	46	10	86569	2.1212	0.016952	VDAC2
ENSG00000162769	1	213031597	213072705	266	11	88439	2.1187	0.017057	FLVCR1
ENSG00000111912	6	126102307	126252266	281	23	86324	2.1186	0.017063	NCOA7
ENSG00000260371	16	69368994	69390209	39	10	88622	2.1185	0.017066	RP11-343C2.9
ENSG00000165684	9	139270029	139293249	91	13	86288	2.1174	0.017112	SNAPC4
ENSG00000119396	9	123940415	123985292	99	16	86586	2.1162	0.017164	RAB14
ENSG00000186575	22	29999545	30094587	177	19	88550	2.116	0.017171	NF2
ENSG00000188786	1	38275239	38325292	83	15	85548	2.1153	0.0172	MTF1
ENSG00000205971	7	1732446	1733961	5	2	90178	2.1148	0.017225	AC074389.6
ENSG00000167360	11	5443341	5444436	13	2	90178	2.1127	0.017312	OR51Q1
ENSG00000158458	5	139226364	139422884	382	38	87162	2.1124	0.017324	NRG2
ENSG00000115520	2	198318147	198340032	23	5	87540	2.112	0.017342	COQ10B
ENSG00000215346	8	10983980	10987745	13	4	87844	2.112	0.017342	AF131215.5
ENSG00000163346	1	154916552	154928599	13	7	86678	2.111	0.017385	PBXIP1
ENSG00000170365	4	146402346	146479231	103	12	87675	2.111	0.017385	SMAD1
ENSG00000141076	16	69165194	69265033	192	26	86210	2.1107	0.017397	CIRH1A
ENSG00000176124	13	50656307	51297372	1679	94	88072	2.1104	0.017413	DLEU1
ENSG00000196391	15	90895477	90909324	51	7	87353	2.108	0.017517	ZNF774
ENSG00000133454	22	26138111	26427007	1138	100	86196	2.1074	0.01754	MYO18B
ENSG00000177628	1	155204243	155214490	18	4	88914	2.1066	0.017575	GBA
ENSG00000169992	17	7308193	7323179	40	17	84680	2.1063	0.017591	NLGN2
ENSG00000120049	10	103585731	103603677	27	9	89897	2.1054	0.017629	KCNIP2
ENSG00000198523	6	118869461	118881893	23	5	90178	2.1053	0.017635	PLN
ENSG00000161692	17	42785976	42829632	81	16	88680	2.1046	0.017664	DBF4B
ENSG00000175985	14	69951409	69995215	111	19	88812	2.1032	0.017726	PLEKHD1
ENSG00000118508	6	146864829	146876101	15	4	87144	2.103	0.017733	RAB32
ENSG00000255819	12	10524952	10562745	100	9	89040	2.1026	0.017749	KLRC4-KLRK1
ENSG00000176605	14	99177950	99184098	16	8	83594	2.1023	0.017765	C14orf177
ENSG00000138593	15	49280673	49338760	113	14	88306	2.1021	0.017773	SECISBP2L
ENSG00000130294	2	241653181	241759725	332	42	86213	2.1015	0.017798	KIF1A
ENSG00000116132	1	170631869	170708560	134	21	87405	2.1004	0.017849	PRRX1
ENSG00000143318	1	160160285	160171676	23	7	85562	2.1002	0.017855	CASQ1
ENSG00000073711	3	135684515	135866733	311	21	86436	2.1001	0.017862	PPP2R3A
ENSG00000183665	8	125463048	125474391	32	7	84279	2.0998	0.017871	TRMT12
ENSG00000175782	12	69139886	69187508	115	23	87540	2.0992	0.017902	SLC35E3
ENSG00000137831	15	70946893	71055932	164	14	85029	2.0985	0.017931	UACA
ENSG00000234438	15	65369154	65372276	10	3	84111	2.0981	0.017947	KBTBD13
ENSG00000185559	14	101192042	101201539	25	10	86538	2.0979	0.017957	DLK1
ENSG00000166928	11	60146003	60185161	108	11	88711	2.0978	0.017962	MS4A14
ENSG00000185414	2	99797542	99814089	45	8	88006	2.0977	0.017964	MRPL30
ENSG00000135679	12	69201956	69239214	89	14	86514	2.0952	0.018075	MDM2
ENSG00000172733	8	30853321	30891231	55	12	84662	2.0951	0.018082	PURG
ENSG00000142459	19	7895119	7929862	111	16	86215	2.0946	0.018103	EVI5L
ENSG00000163704	3	9987226	9994078	13	6	85511	2.0941	0.018124	PRRT3
ENSG00000042286	10	71857979	71892690	110	27	82164	2.0932	0.018163	AIFM2
ENSG00000131591	1	1017198	1051741	136	13	85215	2.0932	0.018165	C1orf159
ENSG00000170561	5	2745959	2752969	13	6	77991	2.0922	0.018212	IRX2
ENSG00000130635	9	137533620	137736686	1010	76	86546	2.092	0.018217	COL5A1
ENSG00000115641	2	105974169	106054970	285	41	86745	2.0913	0.01825	FHL2
ENSG00000172007	4	140374386	140397763	55	6	85658	2.0906	0.018283	RAB33B
ENSG00000125846	20	18269121	18297640	98	18	87237	2.0904	0.018289	ZNF133
ENSG00000072042	14	68143518	68162531	30	8	89167	2.0902	0.018302	RDH11
ENSG00000133863	8	30689060	30748122	147	14	84875	2.0899	0.018314	TEX15
ENSG00000215428	9	133274029	133282639	32	9	85438	2.0889	0.018358	AL354898.1
ENSG00000135951	2	99613724	99771427	441	20	88311	2.0888	0.018364	TSGA10
ENSG00000162804	2	241938255	242034983	288	34	85733	2.0882	0.01839	SNED1
ENSG00000126461	19	50145382	50161899	25	9	85021	2.0865	0.018468	SCAF1
ENSG00000198919	3	108308529	108413693	150	16	88661	2.0861	0.018486	DZIP3
ENSG00000104980	19	7991603	8008805	75	9	85628	2.0848	0.018544	TIMM44
ENSG00000185100	14	105190523	105213662	75	12	83144	2.0843	0.018567	ADSSL1
ENSG00000160949	8	145654165	145669827	54	3	83156	2.0829	0.018632	TONSL
ENSG00000131771	17	37782993	37792879	25	6	83234	2.0819	0.018674	PPP1R1B
ENSG00000140471	15	101099574	101143435	236	19	88732	2.0814	0.0187	LINS
ENSG00000011132	19	3750817	3761697	43	10	83162	2.0805	0.018738	APBA3
ENSG00000100568	14	68113792	68141548	65	11	86807	2.0799	0.018765	VTI1B
ENSG00000099864	19	708953	748329	249	47	84668	2.0796	0.018781	PALM
ENSG00000169344	16	20344374	20367623	74	10	87718	2.079	0.018811	UMOD
ENSG00000101180	20	60790026	60795323	8	5	84490	2.0788	0.01882	HRH3
ENSG00000204038	10	82009466	82013395	34	4	85940	2.0786	0.018828	AL359195.1
ENSG00000169194	5	131991955	131996802	10	3	84111	2.0784	0.018836	IL13
ENSG00000258365	12	94671534	94676620	20	5	87144	2.0783	0.018842	RP11-1105G2.3
ENSG00000088854	20	3229951	3388272	614	17	88932	2.078	0.018854	C20orf194
ENSG00000100811	14	100704635	100749129	98	10	88398	2.0778	0.018864	YY1
ENSG00000148248	9	136228325	136242970	34	7	83535	2.0772	0.018893	SURF4
ENSG00000153790	7	25174316	25219975	222	17	88310	2.0767	0.018915	C7orf31
ENSG00000137463	4	140187317	140201492	29	6	87824	2.0761	0.018943	MGARP
ENSG00000188833	9	140328816	140336268	15	6	84111	2.0758	0.018958	ENTPD8
ENSG00000087302	14	52456193	52471420	43	11	82809	2.0756	0.018967	C14orf166
ENSG00000139842	13	113862552	113919399	137	7	85115	2.0753	0.018978	CUL4A
ENSG00000162645	1	89571815	89616139	123	11	89068	2.0751	0.01899	GBP2
ENSG00000074755	17	3907739	4046314	486	19	87816	2.0748	0.019004	ZZEF1
ENSG00000166961	11	60524426	60544205	47	17	84530	2.0745	0.019014	MS4A15
ENSG00000109066	17	72772622	72835918	162	18	85590	2.0743	0.019027	TMEM104
ENSG00000160323	9	136279478	136324508	146	19	80907	2.0736	0.01906	ADAMTS13
ENSG00000047849	3	47892182	48130769	269	16	87004	2.0734	0.019068	MAP4
ENSG00000232560	21	18811208	18821503	34	7	84602	2.0717	0.019145	C21orf37
ENSG00000187398	11	24518516	25104150	2721	102	86229	2.0686	0.01929	LUZP2
ENSG00000174957	11	55944094	55945032	1	1	90178	2.0686	0.01929	OR5J2
ENSG00000182053	11	49050504	49059579	32	3	78617	2.0667	0.019381	TRIM49B
ENSG00000268818	22	36023040	36031181	28	8	86657	2.0663	0.019402	AL049747.1
ENSG00000185324	16	89747145	89762772	66	11	84318	2.0658	0.019422	CDK10
ENSG00000119471	9	115142217	115234690	295	15	87741	2.0655	0.019437	HSDL2
ENSG00000251357	22	24204375	24237410	118	20	85936	2.0654	0.019443	AP000350.10
ENSG00000143340	1	179712298	179785333	243	32	87744	2.0653	0.019447	FAM163A
ENSG00000162174	11	62104920	62160882	138	13	89024	2.0643	0.019496	ASRGL1
ENSG00000112303	6	133065009	133084598	84	18	86396	2.0642	0.019499	VNN2
ENSG00000107874	10	104183002	104192418	13	4	87844	2.0641	0.019505	CUEDC2
ENSG00000197880	1	23907985	23967058	121	28	85226	2.0637	0.019522	MDS2
ENSG00000158315	1	39351479	39407471	206	28	86202	2.0637	0.019523	RHBDL2
ENSG00000143107	1	109255279	109285365	77	17	87519	2.0635	0.019534	FNDC7
ENSG00000196502	16	28616903	28634946	83	7	79345	2.0634	0.019538	SULT1A1
ENSG00000267206	9	139638463	139642980	12	5	85754	2.0632	0.019547	LCN6
ENSG00000227184	8	144939497	144952632	37	14	82616	2.0618	0.019613	EPPK1
ENSG00000188211	11	17373273	17398888	75	14	85234	2.0605	0.019676	NCR3LG1
ENSG00000185069	12	53161939	53171129	33	7	88110	2.0604	0.01968	KRT76
ENSG00000014919	10	101471601	101491857	31	6	88221	2.0596	0.019718	COX15
ENSG00000107566	10	101909851	101948091	75	9	89066	2.0589	0.01975	ERLIN1
ENSG00000180917	16	71315292	71323618	20	5	89420	2.0584	0.019777	CMTR2
ENSG00000116299	1	109656301	109749401	358	37	86941	2.0575	0.01982	KIAA1324
ENSG00000164300	5	79407050	79551898	562	48	86900	2.0568	0.019852	SERINC5
ENSG00000158092	3	136581050	136668665	214	9	85622	2.0566	0.01986	NCK1
ENSG00000179399	13	92050929	93519490	4429	190	86494	2.0563	0.019877	GPC5
ENSG00000205609	16	28390900	28415200	5	3	82594	2.056	0.01989	EIF3CL
ENSG00000115596	2	219724544	219738955	18	5	83015	2.0541	0.019981	WNT6
ENSG00000153904	1	85784164	86043933	813	60	87757	2.0539	0.019992	DDAH1
ENSG00000204381	11	111411005	111432264	32	6	85227	2.0532	0.020027	LAYN
ENSG00000029364	14	69864732	69929105	137	16	89126	2.0531	0.020034	SLC39A9
ENSG00000273155	2	99771461	99811761	109	11	87967	2.0525	0.020061	MRPL30
ENSG00000149231	11	96085933	96123087	91	15	86538	2.0511	0.020129	CCDC82
ENSG00000008988	8	56979854	56987069	27	4	85715	2.0505	0.020156	RPS20
ENSG00000169271	5	53751445	53752207	2	1	86386	2.0502	0.020171	HSPB3
ENSG00000113460	5	34915481	34926101	16	6	83120	2.0499	0.020187	BRIX1
ENSG00000217930	16	4381550	4405608	61	13	82000	2.0498	0.020193	PAM16
ENSG00000159596	1	46152886	46160115	13	2	89595	2.0498	0.020194	TMEM69
ENSG00000137252	6	55039050	55147418	345	22	88600	2.0497	0.020198	HCRTR2
ENSG00000162337	11	68080077	68216743	355	29	85991	2.0493	0.020217	LRP5
ENSG00000127663	19	4969125	5153606	600	35	88018	2.0485	0.020254	KDM4B
ENSG00000099284	10	71812552	71872036	189	30	85670	2.0475	0.020302	H2AFY2
ENSG00000166337	11	6627526	6633898	19	4	83392	2.046	0.020378	TAF10
ENSG00000109775	4	186320694	186347139	77	12	88613	2.0453	0.020414	UFSP2
ENSG00000075426	2	28615315	28640179	44	8	86214	2.0452	0.020416	FOSL2
ENSG00000081237	1	198607801	198726545	328	29	87601	2.0449	0.020433	PTPRC
ENSG00000144357	2	170683968	170940641	998	27	88426	2.0446	0.020447	UBR3
ENSG00000117501	1	170904612	171033906	467	25	86986	2.0441	0.020474	MROH9
ENSG00000125046	3	8661086	8786726	623	100	83754	2.0439	0.02048	SSUH2
ENSG00000255641	12	10564911	10588600	48	9	82295	2.0437	0.020491	NKG2-E
ENSG00000121892	4	39824483	39979576	419	29	88462	2.0434	0.020508	PDS5A
ENSG00000054148	9	139743176	139745488	6	3	83858	2.0411	0.02062	PHPT1
ENSG00000213859	17	7255208	7258258	4	2	90178	2.0411	0.02062	KCTD11
ENSG00000196418	1	247285277	247335318	187	19	87064	2.041	0.020625	ZNF124
ENSG00000132432	7	54819943	54827667	31	7	87487	2.0409	0.020629	SEC61G
ENSG00000183292	2	131328402	131341734	1	1	82594	2.0409	0.02063	AC140481.2
ENSG00000267426	17	73894726	73926210	50	10	87144	2.0401	0.020672	RP11-552F3.12
ENSG00000213462	7	64451187	64467121	48	8	89072	2.0392	0.020713	ERV3-1
ENSG00000165606	10	50572237	50603497	61	7	88810	2.0388	0.020734	DRGX
ENSG00000204377	1	16555368	16556038	3	1	85122	2.0385	0.020748	C1orf134
ENSG00000099783	19	8509651	8553998	144	17	84039	2.0375	0.020802	HNRNPM
ENSG00000100030	22	22108789	22221970	275	17	87429	2.037	0.020825	MAPK1
ENSG00000107872	10	104178946	104182893	3	2	85122	2.0362	0.020866	FBXL15
ENSG00000122729	9	32384618	32454767	181	29	88507	2.0358	0.020886	ACO1
ENSG00000135454	12	58017193	58027138	23	6	88859	2.0357	0.020888	B4GALNT1
ENSG00000094880	5	137523339	137549032	40	10	88282	2.0347	0.02094	CDC23
ENSG00000142973	1	47223510	47285085	175	28	85112	2.0341	0.020972	CYP4B1
ENSG00000103522	16	27413483	27462115	174	34	85698	2.0339	0.020982	IL21R
ENSG00000130714	9	134378289	134399193	90	7	84532	2.0331	0.021021	POMT1
ENSG00000100225	22	32870663	32894818	82	8	87958	2.0324	0.021057	FBXO7
ENSG00000180483	20	29964967	29978406	40	10	89230	2.032	0.021079	DEFB119
ENSG00000198860	1	184020811	184043346	32	10	86175	2.0313	0.021111	TSEN15
ENSG00000036565	8	20002366	20040717	182	22	87178	2.031	0.021126	SLC18A1
ENSG00000196832	14	20665495	20666605	7	2	90178	2.0296	0.021199	OR11G2
ENSG00000178033	6	116832809	116845955	40	7	89420	2.0295	0.021205	FAM26E
ENSG00000064666	19	1026298	1039068	89	17	85501	2.0294	0.02121	CNN2
ENSG00000089248	12	112451120	112461255	13	5	89595	2.029	0.021228	ERP29
ENSG00000206069	22	25331077	25342662	24	7	84174	2.0282	0.02127	TMEM211
ENSG00000006468	7	13930853	14031050	399	48	86742	2.0277	0.021296	ETV1
ENSG00000102978	16	57496299	57505922	25	8	89571	2.0274	0.021312	POLR2C
ENSG00000064201	11	2323227	2339430	77	11	86337	2.0273	0.021316	TSPAN32
ENSG00000111328	12	123745528	123756881	35	8	84351	2.0269	0.021334	CDK2AP1
ENSG00000104765	8	26240414	26363152	506	53	88293	2.0266	0.021354	BNIP3L
ENSG00000163602	3	72420976	72496069	84	21	87018	2.0263	0.021368	RYBP
ENSG00000126603	16	4364762	4389598	57	17	81943	2.0259	0.021388	GLIS2
ENSG00000086504	16	417384	420527	20	6	85628	2.0251	0.021427	MRPL28
ENSG00000273045	2	99757948	99767950	29	5	89132	2.0249	0.021438	C2ORF15
ENSG00000100485	14	50583847	50698276	359	21	87070	2.0246	0.021456	SOS2
ENSG00000242019	19	55235984	55248003	31	11	83573	2.0243	0.021471	KIR3DL3
ENSG00000197851	7	96110938	96132835	47	10	88403	2.0225	0.021564	C7orf76
ENSG00000214575	15	83211951	83317612	264	20	88659	2.0218	0.021597	CPEB1
ENSG00000179148	17	7999218	8022365	95	24	83233	2.0213	0.021622	ALOXE3
ENSG00000100395	22	41601209	41627275	93	6	88384	2.0209	0.021645	L3MBTL2
ENSG00000143569	1	154192655	154243986	84	12	87560	2.0208	0.021651	UBAP2L
ENSG00000172594	6	123110315	123130865	60	13	86765	2.0204	0.02167	SMPDL3A
ENSG00000120256	6	150139934	150186199	100	9	81826	2.0197	0.021705	LRP11
ENSG00000220891	22	22901750	22909007	36	2	88914	2.0182	0.021783	LL22NC03-63E9.3
ENSG00000021461	7	99425636	99463718	89	9	85747	2.0181	0.021789	CYP3A43
ENSG00000196683	7	22852251	22862470	67	8	87813	2.0178	0.021808	TOMM7
ENSG00000188322	16	28303840	28335170	58	13	82375	2.0172	0.02184	SBK1
ENSG00000154928	3	134316643	134979309	2081	131	86445	2.0171	0.021845	EPHB1
ENSG00000258366	20	62289163	62328416	180	20	86681	2.017	0.021847	RTEL1
ENSG00000168685	5	35852797	35879705	84	8	87469	2.0166	0.02187	IL7R
ENSG00000140463	15	72978527	73030817	114	18	88914	2.0163	0.021882	BBS4
ENSG00000172845	2	174771187	174830430	187	21	88434	2.0159	0.021907	SP3
ENSG00000185523	1	213003483	213020991	87	13	87301	2.0156	0.021919	C1orf227
ENSG00000189375	17	18538319	18565263	70	12	82919	2.0155	0.021927	TBC1D28
ENSG00000146352	6	123317116	123394072	178	19	87920	2.0154	0.021932	CLVS2
ENSG00000166086	11	133938820	134021896	292	15	87044	2.015	0.021953	JAM3
ENSG00000122257	16	24549014	24584184	90	9	88240	2.0148	0.021964	RBBP6
ENSG00000169704	3	128779610	128781249	1	1	82594	2.0147	0.02197	GP9
ENSG00000112357	6	137143717	137235075	216	21	86815	2.0146	0.021973	PEX7
ENSG00000167711	17	1646130	1658562	56	9	83271	2.0144	0.021982	SERPINF2
ENSG00000166507	10	75561669	75571589	11	4	88110	2.0135	0.022032	NDST2
ENSG00000179331	11	107799229	107834208	107	18	87067	2.0125	0.022082	RAB39A
ENSG00000118495	6	144261437	144385735	321	38	87369	2.012	0.02211	PLAGL1
ENSG00000130948	9	98997588	99064434	190	26	85313	2.0118	0.022121	HSD17B3
ENSG00000198945	6	130334844	130462594	337	25	88783	2.0114	0.022142	L3MBTL3
ENSG00000100060	22	37865101	37882439	23	7	87540	2.0104	0.022194	MFNG
ENSG00000108679	17	76967320	76976191	28	11	86386	2.01	0.022214	LGALS3BP
ENSG00000166199	11	43902361	43941816	165	20	81020	2.0097	0.022233	ALKBH3
ENSG00000121940	1	109472130	109506111	124	22	84761	2.0081	0.022316	CLCC1
ENSG00000204130	10	70100864	70167051	150	11	88206	2.0076	0.022341	RUFY2
ENSG00000005436	2	75879126	75938115	148	14	88749	2.0076	0.022343	GCFC2
ENSG00000249751	5	138784245	138842328	8	5	86386	2.0076	0.022345	ECSCR
ENSG00000112038	6	154331631	154568001	729	57	87814	2.0072	0.022365	OPRM1
ENSG00000013297	3	170136653	170578169	1239	72	87092	2.0071	0.022367	CLDN11
ENSG00000214026	11	1968508	2005752	155	22	84964	2.0071	0.022367	MRPL23
ENSG00000159256	21	37692487	37758446	203	13	87862	2.006	0.022427	MORC3
ENSG00000165699	9	135766735	135820020	109	15	88926	2.0059	0.022431	TSC1
ENSG00000167394	16	31072164	31085641	18	3	83015	2.0058	0.02244	ZNF668
ENSG00000171303	2	26915619	26956288	90	14	85796	2.0057	0.022443	KCNK3
ENSG00000151612	4	146678779	146859787	349	37	87375	2.0057	0.022444	ZNF827
ENSG00000204316	17	73894724	73905899	22	7	87075	2.0054	0.022459	MRPL38
ENSG00000244486	22	20778874	20792146	43	9	87709	2.004	0.022535	SCARF2
ENSG00000164520	6	150204511	150219238	65	3	88441	2.0035	0.022559	RAET1E
ENSG00000196344	4	100333418	100356894	88	20	87162	2.0027	0.022606	ADH7
ENSG00000242498	15	90443159	90456188	36	11	83226	2.0026	0.02261	C15orf38
ENSG00000185633	12	57628686	57634498	1	1	90178	2.0024	0.02262	NDUFA4L2
ENSG00000168710	1	110527308	110566357	42	12	83497	2.0019	0.022646	AHCYL1
ENSG00000123989	2	220403669	220408509	12	3	87018	2.0014	0.022675	CHPF
ENSG00000259471	15	66874528	66978132	490	49	86266	2.0006	0.022718	RP11-321F6.1
ENSG00000132294	8	132916335	133025889	335	23	88369	2.0005	0.022721	EFR3A
ENSG00000171067	11	68028803	68039469	25	9	86538	2.0004	0.022726	C11orf24
ENSG00000106089	7	73113536	73134002	41	12	84259	1.999	0.022803	STX1A
ENSG00000104490	8	102698771	103137135	1399	78	87202	1.9985	0.022831	NCALD
ENSG00000213512	1	89597434	89641723	86	10	87199	1.9981	0.022854	GBP7
ENSG00000268098	21	37402368	37417818	50	9	87161	1.9979	0.022865	AP000688.1
ENSG00000107816	10	102756375	102767593	29	5	88086	1.9963	0.02295	LZTS2
ENSG00000063322	19	39881943	39891277	26	5	85219	1.9958	0.022978	MED29
ENSG00000256771	19	19976695	20005483	95	13	87783	1.9954	0.022998	ZNF253
ENSG00000078018	2	210288782	210598842	784	29	87703	1.9947	0.023037	MAP2
ENSG00000214860	17	18280976	18292961	54	4	84701	1.9941	0.023069	EVPLL
ENSG00000138738	4	121606074	121844025	941	37	88270	1.9941	0.02307	PRDM5
ENSG00000156959	3	9543481	9595486	189	17	86691	1.9933	0.023116	LHFPL4
ENSG00000184635	19	20011722	20046384	106	16	88890	1.993	0.023128	ZNF93
ENSG00000182319	8	8175258	8244008	259	26	87224	1.9928	0.023144	SGK223
ENSG00000182446	17	79523913	79615495	490	23	86062	1.9923	0.023171	NPLOC4
ENSG00000144893	3	150803484	151154860	966	49	86234	1.9922	0.023174	MED12L
ENSG00000134183	1	110145889	110155679	24	9	87966	1.9921	0.023179	GNAT2
ENSG00000053501	19	17326155	17330638	9	5	78473	1.9921	0.023182	USE1
ENSG00000269210	2	39186764	39187483	4	2	86386	1.9915	0.023212	AC019171.1
ENSG00000117984	11	1773982	1785222	39	8	85338	1.9904	0.023276	CTSD
ENSG00000167822	11	55904247	55905194	5	2	90178	1.99	0.023295	OR8J3
ENSG00000176635	22	30476163	30573064	205	23	87864	1.9894	0.023329	HORMAD2
ENSG00000258465	1	160187254	160254920	90	9	83783	1.989	0.023348	DCAF8
ENSG00000134871	13	110958159	111165374	1059	106	87036	1.9886	0.023371	COL4A2
ENSG00000248540	15	74418256	74421619	4	2	86386	1.9878	0.023416	RP11-247C2.2
ENSG00000137860	15	45544428	45568149	60	2	89420	1.9866	0.023482	SLC28A2
ENSG00000079432	19	42772689	42799949	23	3	87870	1.9866	0.023483	CIC
ENSG00000142546	19	50058968	50093519	74	10	83015	1.9865	0.023487	NOSIP
ENSG00000133317	11	63273556	63284246	26	8	84052	1.9858	0.023529	LGALS12
ENSG00000213204	6	88117730	88221352	327	21	88763	1.9852	0.02356	C6orf165
ENSG00000047932	6	117639374	117923691	991	53	88368	1.9843	0.023613	GOPC
ENSG00000266118	2	24347236	24413305	227	25	89410	1.9842	0.023615	RP11-507M3.1
ENSG00000112761	6	112375275	112392171	30	6	88661	1.9841	0.023622	WISP3
ENSG00000237136	4	146601356	146692184	290	31	86368	1.9839	0.023632	C4orf51
ENSG00000159224	17	47035916	47045958	50	6	85476	1.9835	0.023655	GIP
ENSG00000176566	8	88882973	88886296	7	5	86928	1.9825	0.023714	DCAF4L2
ENSG00000112167	6	39071840	39082965	27	9	88774	1.982	0.02374	SAYSD1
ENSG00000130382	19	6212966	6279959	196	16	86386	1.9816	0.023761	MLLT1
ENSG00000175106	17	15341205	15466909	376	29	86169	1.9814	0.023774	TVP23C
ENSG00000235750	1	175126123	175162135	112	13	87341	1.9809	0.023799	KIAA0040
ENSG00000106608	7	43915493	43966010	144	18	88498	1.9802	0.023841	URGCP
ENSG00000188428	6	8013800	8064647	203	16	86293	1.9802	0.023843	BLOC1S5
ENSG00000119147	2	106679702	106694615	52	15	86824	1.9794	0.023885	C2orf40
ENSG00000026036	20	62290653	62330037	186	21	86146	1.9794	0.023887	RTEL1-TNFRSF6B
ENSG00000186807	10	47746936	47763041	1	1	82594	1.9793	0.02389	ANXA8L2
ENSG00000215033	10	47746962	47770871	1	1	82594	1.9793	0.02389	AL603965.1
ENSG00000111218	12	3490515	3703139	578	84	85169	1.9787	0.023924	PRMT8
ENSG00000241563	1	10509776	10511959	4	2	86386	1.9774	0.023996	CORT
ENSG00000074590	12	106457118	106533811	225	38	86407	1.9761	0.024069	NUAK1
ENSG00000063761	14	78266426	78401355	610	37	88703	1.9761	0.024071	ADCK1
ENSG00000145982	6	5261277	5771813	1846	154	86313	1.9759	0.024084	FARS2
ENSG00000131508	5	138906016	139008018	201	18	87424	1.9756	0.0241	UBE2D2
ENSG00000172000	19	2867333	2878515	52	12	82740	1.9755	0.024108	ZNF556
ENSG00000140995	16	90014333	90034468	118	18	86264	1.9754	0.024112	DEF8
ENSG00000183560	11	94038759	94040887	7	1	90178	1.9751	0.024131	FOLR4
ENSG00000132716	1	160185505	160254920	92	10	82942	1.9748	0.024146	DCAF8
ENSG00000139209	12	47158546	47226191	226	34	86967	1.9744	0.02417	SLC38A4
ENSG00000259024	17	15339338	15466875	379	27	86160	1.974	0.024189	TVP23C-CDRT4
ENSG00000143155	1	168148171	168169950	65	8	87974	1.974	0.024191	TIPRL
ENSG00000143631	1	152274651	152297679	103	9	83486	1.9727	0.024266	FLG
ENSG00000182631	5	33936491	33939023	3	2	85122	1.9724	0.024283	RXFP3
ENSG00000083520	13	73329540	73356234	62	14	88710	1.9704	0.024399	DIS3
ENSG00000268965	17	76422409	76422834	3	2	87650	1.9702	0.024411	AC061992.1
ENSG00000176293	19	58570607	58597677	80	10	84395	1.97	0.024416	ZNF135
ENSG00000185019	20	3088219	3140842	141	17	84644	1.9701	0.024416	UBOX5
ENSG00000127314	12	69004619	69054372	112	19	87274	1.9695	0.024446	RAP1B
ENSG00000180448	19	1065922	1086627	91	18	85428	1.9691	0.024472	HMHA1
ENSG00000105229	19	4007644	4039384	132	15	81579	1.9684	0.024509	PIAS4
ENSG00000146233	6	46517541	46620523	280	20	88637	1.9677	0.024551	CYP39A1
ENSG00000109220	4	54875956	54930857	77	9	83776	1.9667	0.024611	CHIC2
ENSG00000152592	4	88571459	88585513	32	7	87334	1.965	0.024705	DMP1
ENSG00000142677	1	24446261	24469611	67	13	85889	1.9647	0.024723	IL22RA1
ENSG00000019505	11	45261852	45307870	131	15	89310	1.9644	0.02474	SYT13
ENSG00000149532	11	61170121	61197503	26	7	84928	1.9644	0.024742	CPSF7
ENSG00000188878	17	73905655	73937221	49	9	86928	1.9642	0.024751	FBF1
ENSG00000112855	5	140071011	140078889	11	3	90178	1.9638	0.024777	HARS2
ENSG00000147324	8	8640864	8751155	539	33	86903	1.9637	0.024782	MFHAS1
ENSG00000155130	6	114178541	114184648	10	5	86386	1.9626	0.024844	MARCKS
ENSG00000213996	19	19375173	19384200	32	7	80750	1.961	0.024938	TM6SF2
ENSG00000073605	17	38060848	38076107	52	4	89157	1.9608	0.02495	GSDMB
ENSG00000186567	19	45165545	45187631	31	9	88465	1.9607	0.024957	CEACAM19
ENSG00000179922	19	56132108	56135967	6	2	86386	1.9607	0.024957	ZNF784
ENSG00000204566	10	23492745	23528745	62	13	85067	1.9604	0.024973	C10orf115
ENSG00000038945	8	15965387	16424999	1782	63	83804	1.9597	0.025015	MSR1
ENSG00000143570	1	153931575	153940188	16	7	88282	1.9597	0.025018	SLC39A1
ENSG00000163518	1	157543539	157567870	73	11	88724	1.9593	0.025039	FCRL4
ENSG00000115414	2	216225163	216300895	248	25	85717	1.9589	0.025061	FN1
ENSG00000116652	1	64014588	64015405	2	1	90178	1.9589	0.025063	DLEU2L
ENSG00000163689	3	58703092	59035810	490	29	86284	1.9587	0.025076	C3orf67
ENSG00000261717	16	75446582	75498604	221	13	86918	1.9585	0.025087	RP11-77K12.1
ENSG00000139697	12	123773656	123849390	279	13	86647	1.9583	0.025096	SBNO1
ENSG00000174837	19	6887577	6940470	327	20	86374	1.9583	0.0251	EMR1
ENSG00000092036	14	23415437	23426370	22	3	88454	1.958	0.025112	HAUS4
ENSG00000127081	9	95607874	95640304	88	13	87688	1.958	0.025113	ZNF484
ENSG00000141569	17	73876416	73893084	56	7	85167	1.9567	0.02519	TRIM65
ENSG00000158435	2	101869264	101886778	31	10	83599	1.9559	0.025237	CNOT11
ENSG00000163793	2	27498289	27504367	10	4	78127	1.9555	0.02526	DNAJC5G
ENSG00000125971	20	33104214	33128762	26	6	81199	1.9554	0.025265	DYNLRB1
ENSG00000136695	2	113816215	113822959	47	3	89855	1.955	0.025289	IL36RN
ENSG00000100401	22	41641615	41682255	90	11	87819	1.9547	0.025307	RANGAP1
ENSG00000197429	1	46159996	46216322	120	6	88472	1.9546	0.025316	IPP
ENSG00000173933	11	66384097	66434153	50	13	86858	1.9542	0.02534	RBM4
ENSG00000185056	5	173400782	173433143	137	16	87582	1.9539	0.025355	C5orf47
ENSG00000088387	13	99445741	99738879	970	34	88351	1.9526	0.025433	DOCK9
ENSG00000013441	2	201717732	201729422	25	8	86841	1.9524	0.025448	CLK1
ENSG00000140092	14	92335756	92414331	262	28	84848	1.9497	0.025604	FBLN5
ENSG00000204149	10	51748078	51770259	33	8	82594	1.9496	0.025611	AGAP6
ENSG00000032742	13	21140585	21265503	347	17	87689	1.9489	0.025652	IFT88
ENSG00000162390	1	55007930	55104865	418	36	86406	1.9482	0.025694	ACOT11
ENSG00000100483	14	50575350	50583318	34	7	89063	1.9481	0.025703	VCPKMT
ENSG00000198326	20	2795614	2800930	12	5	85754	1.948	0.025706	TMEM239
ENSG00000097021	1	6324329	6454451	433	25	85679	1.948	0.025709	ACOT7
ENSG00000010438	9	33750515	33799230	140	20	88336	1.9471	0.02576	PRSS3
ENSG00000174417	8	110098850	110131813	97	15	89092	1.9467	0.025787	TRHR
ENSG00000119906	10	102672326	102724893	87	14	87224	1.9464	0.025803	FAM178A
ENSG00000145687	5	80708840	81047616	715	37	85738	1.9461	0.025819	SSBP2
ENSG00000257987	12	49121218	49159569	95	16	84670	1.9457	0.025845	LINC00935
ENSG00000197604	10	72194585	72196314	3	2	87650	1.9457	0.025846	AC022532.1
ENSG00000246922	15	65385338	65407535	19	6	84989	1.9457	0.025848	UBAP1L
ENSG00000180822	6	3231637	3303607	365	15	84409	1.9455	0.025857	PSMG4
ENSG00000113600	5	39284364	39424970	429	38	87251	1.9452	0.025875	C9
ENSG00000105426	19	5158506	5340814	678	87	86188	1.9446	0.025909	PTPRS
ENSG00000164896	7	150773711	150777953	4	2	86386	1.9443	0.025928	FASTK
ENSG00000214941	17	15879874	15903031	62	6	87487	1.9443	0.025928	ZSWIM7
ENSG00000125454	17	73269073	73285591	57	7	84989	1.944	0.025945	SLC25A19
ENSG00000164830	8	107282473	107764922	1378	63	85366	1.9436	0.02597	OXR1
ENSG00000157303	9	95820989	95847420	100	12	82838	1.9436	0.025975	SUSD3
ENSG00000261832	16	28477974	28503333	30	5	84616	1.9434	0.025984	CLN3
ENSG00000144395	2	197504278	197628214	236	17	88286	1.9431	0.026	CCDC150
ENSG00000221996	11	4388493	4389616	3	2	85122	1.9431	0.026002	OR52B4
ENSG00000079257	3	158363611	158390482	93	7	89689	1.9431	0.026004	LXN
ENSG00000116157	1	53068044	53074723	20	5	89420	1.9427	0.026025	GPX7
ENSG00000228804	3	187420101	187451637	113	17	83093	1.9422	0.026054	RP11-211G3.3
ENSG00000157570	11	44748015	44953972	718	74	86357	1.9416	0.026091	TSPAN18
ENSG00000146700	7	76018651	76039012	84	9	87399	1.9415	0.026096	SRCRB4D
ENSG00000124762	6	36644305	36655116	38	9	88581	1.9411	0.026126	CDKN1A
ENSG00000175161	3	85008132	86123579	3091	55	87905	1.9408	0.02614	CADM2
ENSG00000178531	19	7989372	7991051	6	4	82594	1.9407	0.02615	CTXN1
ENSG00000204880	17	39253233	39254393	17	3	86163	1.9403	0.02617	KRTAP4-8
ENSG00000205809	12	10579453	10594899	45	7	83100	1.9403	0.026172	KLRC2
ENSG00000185666	22	32908539	33454358	1786	115	87164	1.9401	0.026182	SYN3
ENSG00000188306	3	169539710	169555563	42	8	86567	1.9395	0.026219	LRRIQ4
ENSG00000172765	3	129366635	129612419	287	17	84514	1.9392	0.026238	TMCC1
ENSG00000100321	22	39745930	39781593	117	15	86620	1.9384	0.026287	SYNGR1
ENSG00000197822	5	68788119	68853931	56	10	83151	1.9382	0.026298	OCLN
ENSG00000167733	19	5680615	5688533	8	4	85438	1.9373	0.026354	HSD11B1L
ENSG00000170498	1	204159469	204165614	24	4	85438	1.9372	0.02636	KISS1
ENSG00000205784	19	4890449	4902879	62	11	83083	1.9371	0.026364	ARRDC5
ENSG00000268192	11	119027590	119027930	1	1	90178	1.9369	0.02638	AP002956.1
ENSG00000182107	14	61744088	61748558	11	5	89489	1.9365	0.026401	TMEM30B
ENSG00000164124	4	159122756	159176563	76	16	83514	1.9362	0.026424	TMEM144
ENSG00000173626	6	116816152	116866773	149	13	89364	1.9355	0.026465	TRAPPC3L
ENSG00000134917	11	130274820	130298888	78	19	82248	1.935	0.026493	ADAMTS8
ENSG00000214530	11	72465774	72504726	77	10	87628	1.9349	0.026504	STARD10
ENSG00000128815	10	49892921	50191001	1051	72	87994	1.9348	0.026507	WDFY4
ENSG00000205336	16	57644564	57698944	253	44	85661	1.9341	0.026548	GPR56
ENSG00000184682	11	1910375	1912084	5	2	88661	1.9338	0.026567	C11orf89
ENSG00000168566	6	7590432	7612200	59	9	89664	1.9338	0.026569	SNRNP48
ENSG00000169252	5	148206156	148208196	10	3	87144	1.9337	0.026575	ADRB2
ENSG00000144381	2	198351305	198381461	39	7	88233	1.9336	0.026582	HSPD1
ENSG00000015520	7	44552134	44580914	60	10	87650	1.9334	0.026596	NPC1L1
ENSG00000127586	16	838046	850737	77	13	86446	1.9333	0.0266	CHTF18
ENSG00000079150	2	179328391	179343327	21	6	89456	1.9331	0.026609	FKBP7
ENSG00000163795	2	27600098	27603657	3	2	62647	1.9329	0.026622	ZNF513
ENSG00000144674	3	37284668	37408242	248	17	86593	1.9324	0.026655	GOLGA4
ENSG00000158516	7	129906667	129929638	64	9	83661	1.9319	0.026687	CPA2
ENSG00000115446	2	99225042	99234978	17	3	87947	1.9316	0.026704	UNC50
ENSG00000128228	22	21996550	21998587	6	3	88914	1.9316	0.026706	SDF2L1
ENSG00000004700	12	21621845	21654603	124	20	88717	1.9315	0.026713	RECQL
ENSG00000116833	1	199996730	200146552	535	51	86719	1.9314	0.026717	NR5A2
ENSG00000174944	3	150929905	150996255	172	19	86317	1.9307	0.026762	P2RY14
ENSG00000117222	1	205055270	205091143	113	15	88373	1.9305	0.026774	RBBP5
ENSG00000166130	12	99007183	99038891	84	15	87660	1.9297	0.026824	IKBIP
ENSG00000148187	9	125026882	125085743	47	12	84692	1.9296	0.026831	MRRF
ENSG00000189057	11	58874658	58894883	24	5	88282	1.9292	0.026854	FAM111B
ENSG00000154930	20	24986868	25039616	140	24	86771	1.9285	0.026894	ACSS1
ENSG00000180432	3	42897497	42917633	50	10	85661	1.9285	0.026895	CYP8B1
ENSG00000166748	15	86685227	87572283	3777	147	87582	1.9284	0.026902	AGBL1
ENSG00000105778	7	32535038	33078516	1872	39	87195	1.9278	0.026941	AVL9
ENSG00000174516	11	66234216	66244808	18	3	87650	1.9277	0.026943	PELI3
ENSG00000189060	22	38201114	38203442	4	2	86386	1.9268	0.027003	H1F0
ENSG00000203791	10	126436718	126480439	83	12	86005	1.9263	0.027031	METTL10
ENSG00000159592	1	46092976	46153785	126	7	88198	1.926	0.027053	GPBP1L1
ENSG00000101134	20	53092136	53267710	458	31	85529	1.9256	0.027074	DOK5
ENSG00000115194	2	27476552	27498685	41	8	84814	1.9253	0.027097	SLC30A3
ENSG00000107862	10	104005289	104142656	210	25	88300	1.9252	0.027102	GBF1
ENSG00000267848	20	62585007	62585495	1	1	90178	1.9244	0.02715	AL118506.1
ENSG00000196642	9	139702374	139735639	48	6	82295	1.9243	0.027159	RABL6
ENSG00000167900	17	76170160	76183314	61	14	88437	1.9238	0.027193	TK1
ENSG00000120149	5	174151536	174157896	21	6	82272	1.9231	0.027235	MSX2
ENSG00000265818	6	8015959	8102763	319	24	86873	1.9226	0.027268	EEF1E1-BLOC1S5
ENSG00000100292	22	35776354	35790207	54	7	87790	1.9216	0.027329	HMOX1
ENSG00000078747	20	32951041	33099198	208	12	87123	1.9211	0.027361	ITCH
ENSG00000066697	9	103189438	103213511	68	6	87737	1.9207	0.027388	MSANTD3
ENSG00000163631	4	74262831	74287129	43	6	90002	1.9203	0.027408	ALB
ENSG00000131951	14	60386431	60530277	282	12	86676	1.9201	0.027425	LRRC9
ENSG00000162148	11	61248592	61258403	15	4	84111	1.92	0.027431	PPP1R32
ENSG00000079462	19	42801185	42807698	7	2	86928	1.9193	0.027474	PAFAH1B3
ENSG00000167880	17	74000583	74023533	65	13	83073	1.9186	0.027518	EVPL
ENSG00000103942	15	83509838	83654661	331	27	88485	1.9177	0.027577	HOMER2
ENSG00000123329	12	57866038	57882597	36	8	86597	1.9174	0.027597	ARHGAP9
ENSG00000163251	2	208627310	208634287	13	6	83761	1.9171	0.02761	FZD5
ENSG00000126266	19	35842445	35843367	1	1	82594	1.917	0.02762	FFAR1
ENSG00000140398	15	75639296	75647592	9	4	74260	1.9163	0.027665	NEIL1
ENSG00000164920	8	99956631	99964332	5	2	90178	1.9162	0.027668	OSR2
ENSG00000188603	16	28477983	28506896	35	6	84761	1.916	0.027681	CLN3
ENSG00000106609	7	66386212	66423538	96	12	88291	1.9152	0.02773	TMEM248
ENSG00000105698	19	35759881	35770724	33	5	89489	1.9152	0.027733	USF2
ENSG00000170396	2	185463093	185804219	739	28	88114	1.9145	0.02778	ZNF804A
ENSG00000145191	3	183852826	184402546	1924	162	87176	1.9141	0.027806	EIF2B5
ENSG00000148848	10	127700950	128077024	1431	110	86818	1.9139	0.027816	ADAM12
ENSG00000164002	1	40974413	40982228	31	7	88221	1.9138	0.027825	EXO5
ENSG00000075239	11	107992243	108018503	54	9	88352	1.9137	0.027827	ACAT1
ENSG00000064651	5	127419458	127525380	174	14	87064	1.9132	0.027861	SLC12A2
ENSG00000015676	7	44418720	44530479	237	10	86231	1.913	0.027874	NUDCD3
ENSG00000151883	5	49961733	50142356	318	19	86884	1.9127	0.027893	PARP8
ENSG00000155066	2	95940201	95957056	21	8	80828	1.9126	0.027897	PROM2
ENSG00000132002	19	14625582	14640582	32	8	84990	1.9126	0.027897	DNAJB1
ENSG00000133884	11	65101225	65120720	36	8	83670	1.9122	0.027924	DPF2
ENSG00000159322	15	73043710	73078187	72	12	89441	1.9119	0.027944	ADPGK
ENSG00000178028	1	44679127	44686353	11	4	88799	1.9117	0.02796	DMAP1
ENSG00000164941	8	95825539	95893974	211	19	89172	1.9112	0.027992	INTS8
ENSG00000172348	6	46188475	46459709	551	31	84242	1.9111	0.027998	RCAN2
ENSG00000239697	17	7452208	7464925	41	8	87588	1.9111	0.027998	TNFSF12
ENSG00000248871	17	7452416	7464918	41	8	87588	1.9111	0.027998	TNFSF12-TNFSF13
ENSG00000182271	17	28643351	28661077	36	7	85566	1.9111	0.027998	TMIGD1
ENSG00000100902	14	35747839	35786699	119	14	88903	1.911	0.028001	PSMA6
ENSG00000123096	12	26274924	26452223	594	54	87972	1.9102	0.028051	SSPN
ENSG00000183130	1	248789420	248790491	3	1	82594	1.9095	0.028099	OR2T11
ENSG00000221838	7	99699172	99707968	20	5	89040	1.9087	0.028149	AP4M1
ENSG00000118557	16	72146056	72210777	170	19	89201	1.908	0.028193	PMFBP1
ENSG00000256206	11	14515329	14541890	51	8	86923	1.9079	0.028203	PSMA1
ENSG00000134200	1	115572415	115576941	22	3	89489	1.9074	0.028234	TSHB
ENSG00000074935	6	112391980	112408732	21	4	89456	1.9073	0.028241	TUBE1
ENSG00000131653	16	2205699	2228130	45	16	78605	1.9069	0.028267	TRAF7
ENSG00000112335	6	108532426	108582464	98	15	83531	1.9067	0.028278	SNX3
ENSG00000168350	14	100612756	100626500	43	9	88943	1.9065	0.02829	DEGS2
ENSG00000101558	18	9913999	9960018	132	20	87771	1.9064	0.028301	VAPA
ENSG00000173727	11	65222728	65234028	29	4	83379	1.9061	0.028318	AP000769.1
ENSG00000197723	17	40274756	40275371	1	1	90178	1.9061	0.02832	HSPB9
ENSG00000084207	11	67351066	67354131	12	3	87650	1.9058	0.028337	GSTP1
ENSG00000144821	3	108099216	108248169	369	32	88253	1.905	0.028391	MYH15
ENSG00000163507	3	108268716	108308491	93	13	86590	1.905	0.028391	KIAA1524
ENSG00000106328	7	127231463	127242198	31	8	82648	1.9041	0.028449	FSCN3
ENSG00000163655	3	155588325	155661815	223	13	88315	1.904	0.028453	GMPS
ENSG00000197479	5	140579183	140582618	11	5	80601	1.9037	0.028471	PCDHB11
ENSG00000237247	19	7030589	7033022	4	2	82594	1.9035	0.028491	MBD3L5
ENSG00000164344	4	187130133	187179625	191	18	88669	1.9033	0.0285	KLKB1
ENSG00000104361	8	99202061	99306621	243	38	86932	1.9032	0.028507	NIPAL2
ENSG00000132481	17	73870242	73874656	12	2	87018	1.9031	0.028517	TRIM47
ENSG00000145681	5	82933624	83017432	236	40	86622	1.903	0.02852	HAPLN1
ENSG00000033627	17	40610862	40674629	73	16	86969	1.9024	0.02856	ATP6V0A1
ENSG00000125910	19	3172344	3180329	62	17	82961	1.9014	0.028628	S1PR4
ENSG00000101161	20	62612488	62664453	114	12	82342	1.901	0.028651	PRPF6
ENSG00000182261	11	7980971	7986973	21	7	88733	1.9008	0.028664	NLRP10
ENSG00000268126	5	147698550	147701891	10	2	83352	1.9003	0.028695	AC091948.1
ENSG00000081692	1	227918126	227923112	16	7	79854	1.8999	0.028721	JMJD4
ENSG00000108561	17	5336097	5352150	48	11	89072	1.8992	0.028772	C1QBP
ENSG00000172794	17	72666717	72743474	161	31	84667	1.8991	0.028777	RAB37
ENSG00000057593	13	113760105	113774995	29	7	85994	1.8982	0.028833	F7
ENSG00000152270	11	14665269	14892350	335	24	87016	1.8976	0.028873	PDE3B
ENSG00000112796	6	46126924	46138708	39	5	87067	1.8973	0.028891	ENPP5
ENSG00000089048	20	13694969	13765532	214	23	88477	1.8961	0.028976	ESF1
ENSG00000147883	9	22002902	22009362	7	3	90178	1.896	0.028979	CDKN2B
ENSG00000119509	9	102861538	103063282	451	15	87915	1.8959	0.028988	INVS
ENSG00000109270	4	100799493	100815647	24	7	89546	1.8958	0.028996	LAMTOR3
ENSG00000215251	20	3127165	3140543	33	7	83743	1.8954	0.029018	FASTKD5
ENSG00000153914	5	65435799	65479443	71	10	83495	1.8953	0.029025	SREK1
ENSG00000113073	5	139739787	139754728	17	6	88840	1.8945	0.029079	SLC4A9
ENSG00000111276	12	12867992	12875305	14	6	86386	1.8944	0.029084	CDKN1B
ENSG00000177156	11	747329	765024	26	7	86969	1.8944	0.029087	TALDO1
ENSG00000114861	3	71003844	71633140	1381	117	85723	1.8943	0.029093	FOXP1
ENSG00000114902	3	52738971	52742182	6	2	90178	1.8938	0.029123	SPCS1
ENSG00000197241	1	9063359	9086404	77	19	82703	1.8934	0.029154	SLC2A7
ENSG00000137103	9	35814448	35854844	74	12	87935	1.893	0.029179	TMEM8B
ENSG00000171017	19	7953390	7966901	43	7	85416	1.8928	0.029191	LRRC8E
ENSG00000186765	17	79495422	79504156	50	10	82004	1.8928	0.029192	FSCN2
ENSG00000183431	1	38422647	38456593	97	11	87442	1.8925	0.02921	SF3A3
ENSG00000139219	12	48366748	48398269	127	16	88566	1.8923	0.029228	COL2A1
ENSG00000139988	14	68168603	68201169	108	13	89195	1.892	0.029243	RDH12
ENSG00000180869	1	85093913	85100703	16	6	85912	1.8905	0.029342	C1orf180
ENSG00000099974	22	24309089	24314721	11	4	86731	1.8902	0.029365	DDTL
ENSG00000272916	10	75556272	75571409	15	5	88156	1.8901	0.029376	RP11-574K11.31
ENSG00000132958	13	19997017	20110903	254	13	84156	1.8899	0.029386	TPTE2
ENSG00000116212	1	54411750	54433841	28	6	86115	1.8898	0.029393	LRRC42
ENSG00000099365	16	31000577	31021949	31	6	83328	1.8891	0.029441	STX1B
ENSG00000240871	17	39240459	39241396	9	3	86807	1.8888	0.029458	KRTAP4-7
ENSG00000166948	20	2361554	2413399	210	26	87578	1.8885	0.029478	TGM6
ENSG00000165644	10	76993727	76995788	2	1	90178	1.8885	0.029482	COMTD1
ENSG00000171766	15	45653322	45694525	79	5	87970	1.8883	0.029491	GATM
ENSG00000181903	11	55432614	55433671	2	1	86386	1.8874	0.029555	OR4C6
ENSG00000170091	5	173472607	173670504	702	84	86523	1.8861	0.029641	NSG2
ENSG00000198604	14	35221937	35344853	393	24	88561	1.8856	0.029673	BAZ1A
ENSG00000141040	17	16454701	16472520	20	3	70626	1.8854	0.029685	ZNF287
ENSG00000112655	6	43044006	43129457	197	31	87188	1.8852	0.029704	PTK7
ENSG00000100284	22	35695268	35743985	136	15	87452	1.8851	0.02971	TOM1
ENSG00000258529	11	111657010	111750149	114	14	86068	1.8848	0.029725	ALG9
ENSG00000163017	2	74119441	74146992	130	13	85109	1.8847	0.029736	ACTG2
ENSG00000198408	10	103544200	103578696	42	8	89456	1.8846	0.02974	MGEA5
ENSG00000152133	2	37311594	37326387	42	8	86225	1.8827	0.029871	GPATCH11
ENSG00000131503	5	139781399	139929163	137	22	87632	1.8827	0.029872	ANKHD1
ENSG00000254996	5	139781493	139929154	137	22	87632	1.8827	0.029872	ANKHD1-EIF4EBP3
ENSG00000106049	7	27565061	27702614	467	19	88238	1.8826	0.029875	HIBADH
ENSG00000168014	11	73723763	73882255	347	20	87286	1.882	0.029916	C2CD3
ENSG00000069020	5	65892176	66465423	1521	85	87435	1.8818	0.029933	MAST4
ENSG00000182183	1	53099016	53135355	89	20	85406	1.8817	0.029935	FAM159A
ENSG00000166855	15	65440557	65477680	32	7	80039	1.8813	0.029963	CLPX
ENSG00000197586	20	25176329	25207365	99	13	88493	1.8811	0.029979	ENTPD6
[truncated: 16,651 more rows]

## Sheet: ST5
Supplementary Table 5. MAGMA Tissue Enrichment Results for European Meta-analysis
Tissue	Model	No. of Genes	β	β (Semi-standardized)	SE	P-value
Muscle	COVAR	17016	0.036329	0.068668	0.0075454	7.4407e-07
Heart	COVAR	17016	0.033587	0.057688	0.010436	0.00064603
Blood Vessel	COVAR	17016	0.015736	0.031874	0.012882	0.11094
Spleen	COVAR	17016	0.0037399	0.0073944	0.0086558	0.33285
Lung	COVAR	17016	0.004156	0.0080164	0.01166	0.36076
Uterus	COVAR	17016	0.0039325	0.0079952	0.013146	0.38242
Adrenal Gland	COVAR	17016	0.0026679	0.0051372	0.011391	0.40741
Stomach	COVAR	17016	0.0026585	0.0048177	0.014921	0.42929
Blood	COVAR	17016	0.0010271	0.0018382	0.0068192	0.44014
Adipose Tissue	COVAR	17016	7.8552e-05	0.00015389	0.014734	0.49787
Brain	COVAR	17016	-0.00017379	-0.00030109	0.0075688	0.50916
Testis	COVAR	17016	-0.0011186	-0.0019266	0.0061307	0.57239
Ovary	COVAR	17016	-0.0028475	-0.0057605	0.011316	0.59934
Colon	COVAR	17016	-0.0051988	-0.0097086	0.017282	0.61822
Pituitary	COVAR	17016	-0.0034156	-0.0063462	0.0090938	0.64639
Small Intestine	COVAR	17016	-0.0051528	-0.0094496	0.011774	0.66917
Esophagus	COVAR	17016	-0.0090792	-0.017065	0.018817	0.68527
Fallopian Tube	COVAR	17016	-0.0078721	-0.015229	0.015241	0.69725
Pancreas	COVAR	17016	-0.0053422	-0.0089135	0.0096333	0.7104
Nerve	COVAR	17016	-0.0068796	-0.013814	0.0114	0.72691
Prostate	COVAR	17016	-0.0095112	-0.017995	0.015124	0.73528
Liver	COVAR	17016	-0.0047475	-0.0085341	0.0071688	0.74609
Skin	COVAR	17016	-0.0073371	-0.013961	0.011021	0.7472
Cervix Uteri	COVAR	17016	-0.010522	-0.020618	0.01547	0.7518
Bladder	COVAR	17016	-0.01534	-0.029832	0.017609	0.80816
Salivary Gland	COVAR	17016	-0.012276	-0.022791	0.011838	0.85011
Breast	COVAR	17016	-0.019168	-0.036771	0.017516	0.86309
Thyroid	COVAR	17016	-0.016579	-0.032757	0.011803	0.91992
Kidney	COVAR	17016	-0.01929	-0.033848	0.010327	0.9691
Vagina	COVAR	17016	-0.026926	-0.051373	0.01388	0.9738

## Sheet: ST6
Supplementary Table 6. MAGMA Cell-type Enrichment Results for European Meta-analysis
Cell Types	Model	No. of Genes	β	β (Semi-standardized)	SE	P-value
Skeletal myocytes	COVAR	17397	0.014781	0.036067	0.0029251	4.3908e-07
Cardiomyocytes	COVAR	17397	0.0099878	0.026189	0.002718	0.0002389
monocytes	COVAR	17397	0.0075622	0.021038	0.0025673	0.0032286
granulocytes	COVAR	17397	0.0080564	0.019942	0.00286	0.0048546
Lymphatic endothelial cells	COVAR	17397	0.0076982	0.019175	0.0028492	0.0069014
Smooth muscle cells	COVAR	17397	0.0080936	0.019137	0.003011	0.0071953
Kupffer cells	COVAR	17397	0.0076112	0.019007	0.0028454	0.0074833
B cells	COVAR	17397	0.0076153	0.018407	0.0029502	0.009851
Serous glandular cells	COVAR	17397	0.0073904	0.017933	0.0029091	0.011081
Prostatic glandular cells	COVAR	17397	0.007417	0.017802	0.0029638	0.012342
Sertoli cells	COVAR	17397	0.0071909	0.017281	0.0029234	0.013913
Macrophages	COVAR	17397	0.0069144	0.017099	0.0028951	0.016938
Hofbauer cells	COVAR	17397	0.0064407	0.016876	0.0027029	0.017191
T cells	COVAR	17397	0.0069333	0.016792	0.0029588	0.019128
Ionocytes	COVAR	17397	0.0066496	0.016549	0.0028487	0.019592
Syncytiotrophoblasts	COVAR	17397	0.0059185	0.016426	0.0025588	0.020736
Langerhans cells	COVAR	17397	0.0063648	0.016434	0.0027583	0.021039
Extravillous trophoblasts	COVAR	17397	0.0059156	0.01628	0.0025898	0.022372
Fibroblasts	COVAR	17397	0.0068655	0.016206	0.003024	0.023199
Plasma cells	COVAR	17397	0.0065623	0.016174	0.0029005	0.023684
Endometrial stromal cells	COVAR	17397	0.00665	0.015945	0.002997	0.026511
Mucus glandular cells	COVAR	17397	0.0067123	0.015844	0.0030291	0.026711
Club cells	COVAR	17397	0.0064652	0.01566	0.0029298	0.027349
Schwann cells	COVAR	17397	0.0063956	0.015761	0.0029135	0.028163
Endothelial cells	COVAR	17397	0.0065376	0.015462	0.003016	0.030199
Muller glia cells	COVAR	17397	0.0065636	0.015453	0.0030291	0.030263
Ciliated cells	COVAR	17397	0.006355	0.015197	0.0029782	0.032871
Peritubular cells	COVAR	17397	0.0062107	0.015035	0.0029536	0.035501
Oligodendrocytes	COVAR	17397	0.0064304	0.015869	0.0031042	0.038326
Adipocytes	COVAR	17397	0.0059194	0.014756	0.0028757	0.039566
Secretory cells	COVAR	17397	0.0058812	0.014539	0.0028585	0.039659
Rod photoreceptor cells	COVAR	17397	0.0064021	0.014985	0.0031153	0.039893
Basal respiratory cells	COVAR	17397	0.005549	0.014499	0.0027036	0.040141
NK cells	COVAR	17397	0.0056304	0.014533	0.002776	0.042552
Leydig cells	COVAR	17397	0.0058963	0.014201	0.0029604	0.046415
Ovarian stromal cells	COVAR	17397	0.0057446	0.014086	0.0028855	0.046511
Basal prostatic cells	COVAR	17397	0.0059051	0.014159	0.0029675	0.046619
Horizontal cells	COVAR	17397	0.0065388	0.014314	0.0033221	0.049058
Ductal cells	COVAR	17397	0.0054586	0.013823	0.0027988	0.051152
Alveolar cells type 1	COVAR	17397	0.0054044	0.013786	0.0027986	0.053484
Suprabasal keratinocytes	COVAR	17397	0.0051871	0.013728	0.0026878	0.053644
Salivary duct cells	COVAR	17397	0.0058335	0.013752	0.0030283	0.05408
Cytotrophoblasts	COVAR	17397	0.0051196	0.013704	0.0026583	0.054133
dendritic cells	COVAR	17397	0.0052565	0.013639	0.002733	0.054456
Glandular and luminal cells	COVAR	17397	0.0054276	0.013498	0.0029117	0.062332
Mesothelial cells	COVAR	17397	0.0054863	0.013238	0.0029512	0.063048
Gastric mucus secreting cells	COVAR	17397	0.0055244	0.01315	0.0030153	0.066953
Basal keratinocytes	COVAR	17397	0.0052082	0.013053	0.0028519	0.067838
Microglial cells	COVAR	17397	0.0062925	0.013751	0.0034847	0.07098
Collecting duct cells	COVAR	17397	0.0052766	0.012642	0.0029509	0.073775
Intestinal goblet cells	COVAR	17397	0.004973	0.012707	0.0027843	0.074105
Basal squamous epithelial cells	COVAR	17397	0.0051262	0.01252	0.0029112	0.078279
Astrocytes	COVAR	17397	0.005846	0.013367	0.0033424	0.080304
Paneth cells	COVAR	17397	0.0046896	0.0121	0.0027324	0.086132
Bipolar cells	COVAR	17397	0.0054676	0.012312	0.0032126	0.088788
Granulosa cells	COVAR	17397	0.0051466	0.011979	0.0030676	0.093423
Exocrine glandular cells	COVAR	17397	0.0046773	0.011791	0.0028156	0.096695
Breast glandular cells	COVAR	17397	0.0048948	0.011743	0.0029722	0.099612
Melanocytes	COVAR	17397	0.0046599	0.011445	0.0028496	0.10201
Alveolar cells type 2	COVAR	17397	0.0045578	0.011545	0.0028256	0.10675
Cholangiocytes	COVAR	17397	0.0045899	0.011325	0.0028533	0.10772
Pancreatic endocrine cells	COVAR	17397	0.004295	0.010854	0.0027639	0.12021
Enteroendocrine cells	COVAR	17397	0.0044308	0.010931	0.0028784	0.12374
Distal enterocytes	COVAR	17397	0.0039658	0.010669	0.0026248	0.13083
Hepatocytes	COVAR	17397	0.0037981	0.010281	0.0026218	0.14744
Squamous epithelial cells	COVAR	17397	0.0039934	0.010078	0.0028233	0.15726
Excitatory neurons	COVAR	17397	0.0045042	0.010958	0.0032121	0.16086
Oligodendrocyte precursor cells	COVAR	17397	0.0045613	0.010876	0.0032671	0.1627
Spermatogonia	COVAR	17397	0.0045586	0.0099496	0.0032956	0.16662
Breast myoepithelial cells	COVAR	17397	0.003964	0.0093107	0.0030241	0.18994
Undifferentiated cells	COVAR	17397	0.0035869	0.0090157	0.0028275	0.2046
Cone photoreceptor cells	COVAR	17397	0.0035158	0.0086464	0.0029173	0.22817
Erythroid cells	COVAR	17397	0.0033319	0.0081205	0.0029096	0.25216
Proximal tubular cells	COVAR	17397	0.0029823	0.0080179	0.0026077	0.25278
Inhibitory neurons	COVAR	17397	0.0035032	0.008497	0.003236	0.27902
Oocytes	COVAR	17397	0.0029744	0.0073652	0.0028552	0.29755
Proximal enterocytes	COVAR	17397	0.0023824	0.0065641	0.0025589	0.35185
Spermatocytes	COVAR	17397	0.0026705	0.0066877	0.0028929	0.35596
Distal tubular cells	COVAR	17397	0.0019861	0.0052154	0.0026107	0.44682
Early spermatids	COVAR	17397	-0.001347	-0.0037056	0.0026083	0.60555
Late spermatids	COVAR	17397	0.00040229	0.0011099	0.0025716	0.87569

## Sheet: ST7
Supplementary Table 7. MAGMA Gene Set Enrichment Results for European Meta-analysis
Gene Set	Model	No. of Genes	β	β (Semi-standardized)	SE	P-value
GOBP NEGATIVE REGULATION OF MUSCLE ADAPTATION	SET	9	1.6297	0.035795	0.34345	1.0501e-06
GOBP NEGATIVE REGULATION OF CARDIAC MUSCLE ADAPTATION	SET	7	1.8619	0.036066	0.39953	1.5916e-06
GOBP STRIATED MUSCLE CELL DEVELOPMENT	SET	70	0.50937	0.031149	0.1114	2.4291e-06
GOBP MUSCLE CELL DEVELOPMENT	SET	179	0.30767	0.029998	0.068417	3.4703e-06
GOBP SARCOMERE ORGANIZATION	SET	43	0.60856	0.029189	0.14344	1.1101e-05
DACOSTA UV RESPONSE VIA ERCC3 COMMON DN	SET	451	0.20111	0.030895	0.047466	1.1388e-05
GOBP REGULATION OF METAL ION TRANSPORT	SET	373	0.20398	0.028559	0.048828	1.4805e-05
WP TNFRELATED WEAK INDUCER OF APOPTOSIS TWEAK SIGNALING PATHWAY	SET	39	0.56797	0.025947	0.13613	1.5155e-05
KIM WT1 TARGETS UP	SET	212	0.26727	0.028335	0.065615	2.3273e-05
GOBP STRIATED MUSCLE CELL DIFFERENTIATION	SET	273	0.22449	0.026963	0.056381	3.4352e-05
WP VITAMIN D IN INFLAMMATORY DISEASES	SET	19	0.92547	0.029526	0.23344	3.6921e-05
GOBP REGULATION OF MONOATOMIC CATION TRANSMEMBRANE TRANSPORT	SET	306	0.21225	0.026965	0.053685	3.8658e-05
BUYTAERT PHOTODYNAMIC THERAPY STRESS UP	SET	774	0.12952	0.025834	0.033007	4.371e-05
GOBP MUSCLE CELL DIFFERENTIATION	SET	370	0.18998	0.026493	0.048701	4.8098e-05
ONDER CDH1 TARGETS 3 UP	SET	15	1.0515	0.029811	0.27384	6.1773e-05
WP EGFR TYROSINE KINASE INHIBITOR RESISTANCE	SET	83	0.39898	0.026558	0.10457	6.8267e-05
GOBP CELLULAR COMPONENT ASSEMBLY INVOLVED IN MORPHOGENESIS	SET	125	0.31385	0.025609	0.082408	7.0162e-05
GOCC SARCOLEMMA	SET	132	0.31518	0.026423	0.083676	8.299e-05
GOBP ACTOMYOSIN STRUCTURE ORGANIZATION	SET	193	0.24905	0.025206	0.06748	0.00011214
GOCC TRANSCRIPTION REGULATOR COMPLEX	SET	473	0.15623	0.024563	0.042378	0.00011404
WP PROLACTIN SIGNALING PATHWAY	SET	73	0.39071	0.024398	0.10622	0.00011773
BIOCARTA IGF1R PATHWAY	SET	23	0.66054	0.023183	0.17979	0.00011982
WP GLIOBLASTOMA SIGNALING PATHWAYS	SET	80	0.37094	0.024244	0.10119	0.0001236
WP LUNG FIBROSIS	SET	57	0.51092	0.028204	0.13954	0.00012572
GOBP REGULATION OF MONOATOMIC ION TRANSPORT	SET	536	0.15066	0.025172	0.041172	0.00012689
WP THYROID STIMULATING HORMONE TSH SIGNALING PATHWAY	SET	66	0.41742	0.024789	0.1142	0.00012883
GOBP NEGATIVE REGULATION OF SUPRAMOLECULAR FIBER ORGANIZATION	SET	144	0.27025	0.023656	0.073988	0.00013018
WP GASTRIN SIGNALING PATHWAY	SET	113	0.3048	0.023655	0.084741	0.00016147
GOBP NEGATIVE REGULATION OF CYTOSKELETON ORGANIZATION	SET	143	0.26956	0.023515	0.075304	0.00017251
GOBP POSITIVE REGULATION OF COAGULATION	SET	30	0.57396	0.023003	0.16047	0.00017446
GOCC I BAND	SET	133	0.28993	0.024398	0.081164	0.00017752
GOBP REGULATION OF CARDIAC MUSCLE ADAPTATION	SET	10	1.1561	0.026764	0.32381	0.00017883
GOBP REGULATION OF EXTRINSIC APOPTOTIC SIGNALING PATHWAY IN ABSENCE OF LIGAND	SET	39	0.57279	0.026167	0.16073	0.00018335
GOBP MUSCLE STRUCTURE DEVELOPMENT	SET	631	0.13208	0.023881	0.037294	0.00019939
GOCC T TUBULE	SET	52	0.4959	0.02615	0.14052	0.00020913
REACTOME EPITHELIAL MESENCHYMAL TRANSITION EMT DURING GASTRULATION	SET	7	1.1358	0.022001	0.3226	0.00021582
WP PILOCYTIC ASTROCYTOMA	SET	6	1.1792	0.021148	0.33738	0.00023754
GOBP REGULATION OF CALCIUM ION TRANSMEMBRANE TRANSPORT	SET	167	0.25311	0.023845	0.07254	0.00024281
WP LEPTININSULIN SIGNALING OVERLAP	SET	16	0.7793	0.022817	0.22406	0.00025318
GOBP ACYLGLYCEROL TRANSPORT	SET	6	1.6775	0.030085	0.48296	0.00025768
GOMF I SMAD BINDING	SET	14	1.016	0.027827	0.29269	0.00025982
KUNINGER IGF1 VS PDGFB TARGETS UP	SET	78	0.34796	0.022457	0.1004	0.00026487
WEST ADRENOCORTICAL TUMOR UP	SET	288	0.18074	0.022287	0.052261	0.00027244
WP EGFEGFR SIGNALING PATHWAY	SET	156	0.25283	0.023027	0.073365	0.000285
GOBP REGULATION OF MONOATOMIC ION TRANSMEMBRANE TRANSPORT	SET	429	0.15781	0.023659	0.045962	0.00029854
GOBP REGULATION OF TRANSMEMBRANE TRANSPORT	SET	551	0.13917	0.023566	0.040537	0.00029913
KEGG PROSTATE CANCER	SET	85	0.32888	0.022154	0.096572	0.00033087
GOMF MUSCLE ALPHA ACTININ BINDING	SET	14	0.89118	0.024409	0.26199	0.00033576
BOYLAN MULTIPLE MYELOMA D UP	SET	88	0.3311	0.022691	0.097456	0.00034085
GOBP NEGATIVE REGULATION OF MUSCLE CELL APOPTOTIC PROCESS	SET	36	0.50538	0.022184	0.14967	0.00036781
GOCC RNA POLYMERASE II TRANSCRIPTION REGULATOR COMPLEX	SET	230	0.20362	0.022473	0.06031	0.00036828
GOBP OSTEOBLAST DIFFERENTIATION	SET	213	0.21865	0.023235	0.064949	0.00038138
GOCC SMAD PROTEIN COMPLEX	SET	9	1.3463	0.029569	0.40252	0.00041283
GOBP REGULATION OF AMIDE METABOLIC PROCESS	SET	443	0.13825	0.021054	0.041392	0.00041968
ROVERSI GLIOMA COPY NUMBER UP	SET	97	0.39724	0.028575	0.11912	0.00042773
GOBP MUSCLE TISSUE DEVELOPMENT	SET	389	0.15752	0.022512	0.047402	0.00044611
DACOSTA UV RESPONSE VIA ERCC3 DN	SET	832	0.11473	0.023688	0.034579	0.00045422
REACTOME REGULATION OF HMOX1 EXPRESSION AND ACTIVITY	SET	5	1.1743	0.019226	0.35541	0.00047725
GOBP RESPONSE TO EPIDERMAL GROWTH FACTOR	SET	46	0.40896	0.020287	0.12377	0.00047735
BIOCARTA IGF1MTOR PATHWAY	SET	18	0.69979	0.021731	0.21191	0.0004804
WP KININKALLIKREIN PATHWAY	SET	7	1.2676	0.024555	0.38484	0.00049503
GOBP REGULATION OF WOUND HEALING	SET	125	0.27246	0.022232	0.083011	0.00051606
REACTOME NEGATIVE REGULATION OF MET ACTIVITY	SET	20	0.71871	0.023524	0.21919	0.00052206
GOBP REGULATION OF CELLULAR COMPONENT BIOGENESIS	SET	906	0.10051	0.021609	0.030707	0.00053301
WP 2Q13 COPY NUMBER VARIATION SYNDROME	SET	59	0.46097	0.025888	0.1411	0.00054471
GOBP REGULATION OF EXTRACELLULAR MATRIX ASSEMBLY	SET	16	0.7196	0.021069	0.22041	0.00054888
WP INTERFERON TYPE I SIGNALING PATHWAYS	SET	53	0.41203	0.021935	0.12636	0.00055652
BIOCARTA MET PATHWAY	SET	32	0.49113	0.020328	0.15076	0.00056268
GOBP POSITIVE REGULATION OF FC RECEPTOR MEDIATED STIMULATORY SIGNALING PATHWAY	SET	5	1.5949	0.026113	0.48993	0.00056729
WP HEPATITIS C AND HEPATOCELLULAR CARCINOMA	SET	49	0.4462	0.022842	0.1373	0.00057845
GOBP BRAIN MORPHOGENESIS	SET	37	0.54727	0.024353	0.16901	0.00060273
SIG PIP3 SIGNALING IN CARDIAC MYOCTES	SET	63	0.36459	0.021155	0.11274	0.00061205
GOBP REGULATION OF CALCIUM ION TRANSPORT	SET	236	0.19604	0.021914	0.060789	0.00063124
BASSO HAIRY CELL LEUKEMIA UP	SET	75	0.34899	0.022088	0.10847	0.0006482
GOBP NEGATIVE REGULATION OF ORGANELLE ORGANIZATION	SET	326	0.1608	0.021074	0.049985	0.0006491
ENK UV RESPONSE KERATINOCYTE DN	SET	455	0.13628	0.021025	0.042445	0.00066346
WP ARYL HYDROCARBON RECEPTOR PATHWAY WP2586	SET	45	0.42307	0.020758	0.13178	0.00066378
WP ID SIGNALING PATHWAY	SET	15	0.72502	0.020554	0.22609	0.00067251
GOMF SIGNALING ADAPTOR ACTIVITY	SET	82	0.33346	0.022064	0.10421	0.00068854
IKEDA MIR1 TARGETS DN	SET	6	1.3983	0.025078	0.43903	0.00072527
GOMF ALPHA ACTININ BINDING	SET	27	0.5931	0.022552	0.18628	0.0007279
WP LEPTIN SIGNALING PATHWAY	SET	72	0.32584	0.020208	0.10255	0.00074445
WP DEVELOPMENT OF PULMONARY DENDRITIC CELLS AND MACROPHAGE SUBSETS	SET	13	0.91794	0.024228	0.28893	0.0007454
GOBP REGULATION OF FC GAMMA RECEPTOR SIGNALING PATHWAY INVOLVED IN PHAGOCYTOSIS	SET	5	1.7926	0.029348	0.56584	0.00076892
PID TCR PATHWAY	SET	56	0.35649	0.019506	0.11261	0.00077492
GOBP REGULATION OF CATALYTIC ACTIVITY	SET	1659	0.074952	0.021338	0.02368	0.00077635
GOBP REGULATION OF VENTRICULAR CARDIAC MUSCLE CELL MEMBRANE DEPOLARIZATION	SET	5	1.4761	0.024167	0.46884	0.0008224
WP SRF AND MIRS IN SMOOTH MUSCLE DIFFERENTIATION AND PROLIFERATION	SET	10	0.91133	0.021098	0.28978	0.0008323
KOHN EMT MESENCHYMAL	SET	14	0.77839	0.02132	0.24778	0.0008421
PID IL2 1PATHWAY	SET	54	0.38939	0.020924	0.12397	0.00084323
GOBP NEGATIVE REGULATION OF PROTEIN METABOLIC PROCESS	SET	929	0.095266	0.020727	0.030406	0.00086623
REACTOME INTERLEUKIN 36 PATHWAY	SET	7	1.6581	0.03212	0.5302	0.00088343
GOBP INTERLEUKIN 21 PRODUCTION	SET	2	2.4358	0.025224	0.77903	0.00088551
GOBP REGULATION OF EXTRINSIC APOPTOTIC SIGNALING PATHWAY	SET	142	0.24755	0.02152	0.079329	0.00090387
GOBP GLIAL CELL MIGRATION	SET	54	0.39221	0.021075	0.12569	0.00090457
SEKI INFLAMMATORY RESPONSE LPS UP	SET	72	0.3589	0.022258	0.11524	0.00092294
WP MAPK AND NFKB SIGNALING PATHWAYS INHIBITED BY YERSINIA YOPJ	SET	10	0.92538	0.021423	0.29771	0.00094239
GOBP REGULATION OF RESPONSE TO WOUNDING	SET	153	0.23436	0.021141	0.075401	0.00094279
GOBP NEGATIVE REGULATION OF KINASE ACTIVITY	SET	218	0.19116	0.020547	0.061531	0.00094733
GOBP BLOOD COAGULATION INTRINSIC PATHWAY	SET	6	1.2458	0.022343	0.40257	0.00098711
TIAN TNF SIGNALING VIA NFKB	SET	26	0.61915	0.023103	0.20008	0.00098717
PID KIT PATHWAY	SET	51	0.40462	0.021131	0.13093	0.001001
GOBP REGULATION OF FC RECEPTOR MEDIATED STIMULATORY SIGNALING PATHWAY	SET	10	0.99373	0.023006	0.32196	0.0010144
GOCC CONTRACTILE FIBER	SET	232	0.18462	0.020464	0.059978	0.0010433
GOBP RESPONSE TO SALT	SET	361	0.14967	0.020621	0.048648	0.0010488
WP EXTRACELLULAR VESICLES IN THE CROSSTALK OF CARDIAC CELLS	SET	19	0.71186	0.022711	0.23138	0.0010488
REACTOME SUMOYLATION OF INTRACELLULAR RECEPTORS	SET	29	0.53829	0.021211	0.17526	0.0010673
REACTOME SIGNALING BY LEPTIN	SET	11	0.98139	0.023828	0.31973	0.001074
GOCC EXTRINSIC COMPONENT OF SYNAPTIC VESICLE MEMBRANE	SET	10	0.93191	0.021575	0.30427	0.001098
GOBP CARDIAC MUSCLE CELL DIFFERENTIATION	SET	112	0.27243	0.021049	0.089182	0.0011281
GOBP NEGATIVE REGULATION OF PROTEIN POLYMERIZATION	SET	73	0.31479	0.019657	0.10317	0.0011418
MIKKELSEN MEF LCP WITH H3K4ME3	SET	114	0.26987	0.021036	0.088464	0.0011436
GOBP URINARY BLADDER SMOOTH MUSCLE CONTRACTION	SET	8	1.1015	0.022809	0.36109	0.0011446
GOBP KERATINOCYTE APOPTOTIC PROCESS	SET	7	0.84049	0.016281	0.27573	0.0011528
GOBP NEGATIVE REGULATION OF CELLULAR COMPONENT ORGANIZATION	SET	642	0.10983	0.020024	0.036116	0.0011812
BIOCARTA RACCYCD PATHWAY	SET	25	0.5062	0.018522	0.16675	0.0012015
GOCC INTERCELLULAR BRIDGE	SET	87	0.28506	0.019425	0.093905	0.0012022
GOBP POSITIVE REGULATION OF MUCUS SECRETION	SET	5	1.3886	0.022735	0.45769	0.0012085
VILIMAS NOTCH1 TARGETS DN	SET	24	0.59431	0.021307	0.19649	0.0012463
GOBP REGULATION OF ORGANELLE ORGANIZATION	SET	1118	0.082013	0.01947	0.027117	0.0012473
GOBP NEGATIVE REGULATION OF SIGNAL TRANSDUCTION IN ABSENCE OF LIGAND	SET	30	0.57702	0.023125	0.19096	0.0012588
GOBP FOREBRAIN MORPHOGENESIS	SET	13	0.8073	0.021308	0.26742	0.0012704
REACTOME PHENYLALANINE AND TYROSINE METABOLISM	SET	11	0.82746	0.020091	0.27453	0.0012904
GOBP NEGATIVE REGULATION OF CATALYTIC ACTIVITY	SET	588	0.11543	0.020171	0.03832	0.0012984
TCGA GLIOBLASTOMA COPY NUMBER DN	SET	29	0.60479	0.023831	0.20085	0.001303
WP TGFBETA SIGNALING PATHWAY	SET	127	0.25248	0.020765	0.083998	0.0013262
PID GMCSF PATHWAY	SET	35	0.45905	0.019869	0.15335	0.0013814
GOBP CARDIAC CELL DEVELOPMENT	SET	82	0.31701	0.020975	0.10614	0.0014119
GOMF ACTININ BINDING	SET	34	0.49197	0.020988	0.16492	0.0014291
GOBP POSITIVE REGULATION OF EXTRACELLULAR MATRIX ASSEMBLY	SET	11	0.77553	0.01883	0.26041	0.0014523
GOCC RNAI EFFECTOR COMPLEX	SET	16	0.69244	0.020274	0.23257	0.0014561
GOBP CARDIOCYTE DIFFERENTIATION	SET	143	0.23797	0.020759	0.079994	0.0014678
GOBP NEGATIVE REGULATION OF PEPTIDYL CYSTEINE S NITROSYLATION	SET	5	1.3874	0.022715	0.46652	0.0014722
GOBP REGULATION OF WOUND HEALING SPREADING OF EPIDERMAL CELLS	SET	8	1.0103	0.020921	0.34	0.0014837
WP HEPATOCYTE GROWTH FACTOR RECEPTOR SIGNALING	SET	33	0.44407	0.018664	0.14965	0.0015042
GOBP NEGATIVE REGULATION OF PROTEIN CONTAINING COMPLEX ASSEMBLY	SET	135	0.22388	0.01898	0.075455	0.0015054
WP TNFALPHA SIGNALING PATHWAY	SET	86	0.2784	0.018862	0.093908	0.0015175
GOBP SKELETAL MUSCLE CELL DIFFERENTIATION	SET	63	0.34582	0.020066	0.11666	0.0015186
GARGALOVIC RESPONSE TO OXIDIZED PHOSPHOLIPIDS BLACK DN	SET	11	0.87482	0.021241	0.29523	0.0015243
PID IL12 2PATHWAY	SET	57	0.35572	0.019637	0.12005	0.0015246
GOBP OSSIFICATION	SET	378	0.14574	0.020538	0.049197	0.0015284
WP RANKLRANK SIGNALING PATHWAY	SET	54	0.34349	0.018457	0.11612	0.0015507
GOBP POSITIVE REGULATION OF ACTIVIN RECEPTOR SIGNALING PATHWAY	SET	7	1.4625	0.02833	0.49513	0.0015718
SA PTEN PATHWAY	SET	17	0.58213	0.017568	0.19721	0.0015817
WP TCELL RECEPTOR SIGNALING PATHWAY	SET	87	0.28559	0.019461	0.096754	0.0015823
GOBP POSITIVE REGULATION OF WOUND HEALING	SET	58	0.35205	0.019603	0.11935	0.0015918
PID IL12 STAT4 PATHWAY	SET	31	0.52887	0.021545	0.17971	0.001628
GOBP POSITIVE REGULATION OF AMIDE METABOLIC PROCESS	SET	149	0.20327	0.018097	0.069192	0.0016552
PID IGF1 PATHWAY	SET	29	0.48331	0.019045	0.16453	0.0016565
GOBP MIRNA PROCESSING	SET	44	0.37516	0.018202	0.12774	0.0016601
PASQUALUCCI LYMPHOMA BY GC STAGE UP	SET	274	0.16272	0.019579	0.055469	0.0016774
WP PRION DISEASE PATHWAY	SET	31	0.50091	0.020406	0.17076	0.0016786
WP IL4 SIGNALING PATHWAY	SET	50	0.37942	0.01962	0.12971	0.0017244
ALFANO MYC TARGETS	SET	227	0.17422	0.019105	0.059611	0.0017378
GOBP REGULATION OF INTERLEUKIN 6 MEDIATED SIGNALING PATHWAY	SET	4	1.3566	0.019867	0.46493	0.0017646
GOBP ACTIN FILAMENT SEVERING	SET	15	0.67874	0.019242	0.23292	0.0017863
WP RAS SIGNALING	SET	176	0.20187	0.019519	0.069307	0.0017939
GOBP POST TRANSCRIPTIONAL REGULATION OF GENE EXPRESSION	SET	480	0.1176	0.018624	0.040392	0.0018004
BIOCARTA HDAC PATHWAY	SET	25	0.55682	0.020374	0.19126	0.0018017
BLALOCK ALZHEIMERS DISEASE UP	SET	1539	0.068676	0.018897	0.023658	0.0018512
PID FCER1 PATHWAY	SET	57	0.321	0.01772	0.11075	0.0018771
GOBP REGULATION OF ASTROCYTE ACTIVATION	SET	5	1.2912	0.02114	0.44583	0.0018908
GOBP REGULATION OF SUPRAMOLECULAR FIBER ORGANIZATION	SET	338	0.14366	0.019165	0.049641	0.0019045
PID IFNG PATHWAY	SET	40	0.41034	0.018984	0.14218	0.0019528
PID RB 1PATHWAY	SET	60	0.34578	0.019582	0.11986	0.0019601
GOBP ACTIN FILAMENT BASED PROCESS	SET	746	0.099497	0.019498	0.034581	0.0020084
GOBP POSITIVE REGULATION OF TRANSLATION	SET	122	0.2216	0.017865	0.077048	0.0020156
OSWALD HEMATOPOIETIC STEM CELL IN COLLAGEN GEL UP	SET	208	0.18454	0.01938	0.064296	0.0020541
BIOCARTA BAD PATHWAY	SET	24	0.54761	0.019633	0.19113	0.0020867
CASORELLI ACUTE PROMYELOCYTIC LEUKEMIA UP	SET	148	0.23165	0.020555	0.080893	0.0020968
GOBP POSITIVE REGULATION OF RESPONSE TO WOUNDING	SET	67	0.3134	0.018752	0.10958	0.0021203
GOBP REGULATION OF CELL SUBSTRATE JUNCTION ORGANIZATION	SET	67	0.32506	0.019449	0.11388	0.0021588
GOBP NEGATIVE REGULATION OF PROTEIN SERINE THREONINE KINASE ACTIVITY	SET	111	0.26086	0.020066	0.09146	0.0021735
WP MICRORNAS IN CARDIOMYOCYTE HYPERTROPHY	SET	78	0.30824	0.019893	0.10808	0.0021752
GUTIERREZ WALDENSTROEMS MACROGLOBULINEMIA 1 DN	SET	9	1.0044	0.022059	0.35217	0.0021755
GOCC CHROMATIN	SET	1175	0.079065	0.019211	0.027814	0.0022396
GOMF AMINO ACID SODIUM SYMPORTER ACTIVITY	SET	20	0.67727	0.022168	0.23827	0.0022409
GOBP NEGATIVE REGULATION OF MOLECULAR FUNCTION	SET	907	0.088442	0.019025	0.031137	0.0022552
WP TROP2 REGULATORY SIGNALING	SET	48	0.38047	0.019278	0.13401	0.0022647
WP APOPTOSIS	SET	79	0.28386	0.018436	0.099982	0.0022649
GOBP GLIAL CELL PROLIFERATION	SET	47	0.37632	0.018869	0.13268	0.002285
GOBP POSITIVE REGULATION OF INTERLEUKIN 10 PRODUCTION	SET	38	0.45858	0.02068	0.1623	0.0023628
WP 4HYDROXYTAMOXIFEN DEXAMETHASONE AND RETINOIC ACIDS REGULATION OF P27 EXPRESSION	SET	18	0.58863	0.018279	0.20855	0.0023857
CHARAFE BREAST CANCER LUMINAL VS MESENCHYMAL DN	SET	439	0.13012	0.019729	0.046318	0.0024848
GARGALOVIC RESPONSE TO OXIDIZED PHOSPHOLIPIDS SALMON DN	SET	14	0.74036	0.020278	0.26399	0.0025224
WP SOMATROPH AXIS GH AND ITS RELATIONSHIP TO DIETARY RESTRICTION AND AGING	SET	6	0.97207	0.017434	0.34673	0.0025301
WP HEAD AND NECK SQUAMOUS CELL CARCINOMA	SET	73	0.29379	0.018346	0.10496	0.0025651
GOMF DNA BINDING TRANSCRIPTION ACTIVATOR ACTIVITY	SET	440	0.12378	0.018788	0.044246	0.0025773
GOCC PROTEASOME CORE COMPLEX ALPHA SUBUNIT COMPLEX	SET	8	1.0406	0.02155	0.37269	0.0026202
GOBP VASCULAR ASSOCIATED SMOOTH MUSCLE CELL APOPTOTIC PROCESS	SET	8	1.0375	0.021484	0.37176	0.0026322
KEGG FC EPSILON RI SIGNALING PATHWAY	SET	77	0.29011	0.018603	0.10406	0.0026552
WP CAMKK2 PATHWAY	SET	32	0.45097	0.018665	0.16188	0.0026722
GOMF DNA BINDING TRANSCRIPTION FACTOR ACTIVITY	SET	1124	0.081181	0.019321	0.029151	0.0026805
GOCC PSEUDOPODIUM	SET	15	0.57903	0.016416	0.20825	0.0027166
REACTOME ADAPTIVE IMMUNE SYSTEM	SET	687	0.099398	0.018724	0.03577	0.002731
GOMF TRANSCRIPTION REGULATOR ACTIVITY	SET	1570	0.068428	0.019001	0.024644	0.0027491
WP THYROID HORMONES PRODUCTION AND PERIPHERAL DOWNSTREAM SIGNALING EFFECTS	SET	90	0.27168	0.018828	0.098062	0.0028014
WP HFE EFFECT ON HEPCIDIN PRODUCTION	SET	6	0.86994	0.015602	0.31427	0.0028223
KEGG NEUROTROPHIN SIGNALING PATHWAY	SET	120	0.22868	0.018285	0.082682	0.0028429
GOBP REGULATION OF RESPONSE TO STRESS	SET	1337	0.070979	0.018312	0.025717	0.0028926
GOBP NEGATIVE REGULATION OF CELL ADHESION	SET	273	0.15568	0.018698	0.056499	0.0029335
GOBP MUSCLE SYSTEM PROCESS	SET	399	0.13153	0.019032	0.047774	0.0029545
REACTOME REGULATION OF BACH1 ACTIVITY	SET	11	0.75991	0.018451	0.27624	0.0029745
GOBP RNA MEDIATED GENE SILENCING	SET	119	0.21873	0.017417	0.079736	0.0030451
GOMF SIGNALING RECEPTOR COMPLEX ADAPTOR ACTIVITY	SET	52	0.35479	0.018709	0.12936	0.0030497
GOBP REGULATION OF MUSCLE HYPERTROPHY	SET	56	0.35003	0.019153	0.12776	0.0030775
GOBP REGULATION OF COAGULATION	SET	74	0.29986	0.018852	0.10948	0.0030853
LEE AGING CEREBELLUM DN	SET	69	0.30173	0.01832	0.11024	0.0031025
GOBP CALCIUM ION TRANSPORT	SET	414	0.12568	0.018517	0.045928	0.0031094
GOBP POSITIVE REGULATION OF MONOATOMIC ION TRANSPORT	SET	207	0.17731	0.018577	0.064901	0.0031507
GOBP NEGATIVE REGULATION OF CELL SIZE	SET	8	0.88515	0.018329	0.32405	0.0031556
BARIS THYROID CANCER UP	SET	23	0.5002	0.017556	0.18368	0.0032355
WP TGFBETA SIGNALING IN THYROID CELLS FOR EPITHELIALMESENCHYMAL TRANSITION	SET	17	0.63454	0.01915	0.23327	0.0032649
GOMF PROTEIN KINASE A REGULATORY SUBUNIT BINDING	SET	24	0.52656	0.018878	0.19363	0.0032731
GOBP NEGATIVE REGULATION OF ADENYLATE CYCLASE ACTIVATING G PROTEIN COUPLED RECEPTOR SIGNALING PATHWAY	SET	11	0.75991	0.018451	0.27946	0.0032753
BOYLAN MULTIPLE MYELOMA PCA1 DN	SET	8	0.96427	0.019968	0.35472	0.0032837
GOBP MONOATOMIC ION TRANSPORT	SET	1130	0.077139	0.018404	0.028379	0.0032852
GOBP SRP DEPENDENT COTRANSLATIONAL PROTEIN TARGETING TO MEMBRANE TRANSLOCATION	SET	8	0.73906	0.015304	0.2731	0.0034064
WP MECP2 AND ASSOCIATED RETT SYNDROME	SET	68	0.31532	0.019006	0.11663	0.0034339
KEGG MELANOMA	SET	68	0.31312	0.018874	0.11583	0.0034359
WP ROLES OF CERAMIDES IN DEVELOPMENT OF INSULIN RESISTANCE	SET	22	0.58632	0.020127	0.21698	0.0034473
CREIGHTON ENDOCRINE THERAPY RESISTANCE 5	SET	453	0.11981	0.018445	0.044364	0.0034652
GOBP POSITIVE REGULATION OF TRANSCRIPTION BY RNA POLYMERASE II	SET	1140	0.074894	0.017943	0.027751	0.0034825
WP IL17 SIGNALING PATHWAY	SET	30	0.42445	0.017011	0.15735	0.0034959
PID E2F PATHWAY	SET	70	0.27436	0.016778	0.10172	0.0035007
WU APOPTOSIS BY CDKN1A NOT VIA TP53	SET	9	0.64291	0.014121	0.2384	0.0035041
GOBP NEGATIVE REGULATION OF POST TRANSCRIPTIONAL GENE SILENCING	SET	13	0.68517	0.018084	0.25411	0.0035086
GOBP NEGATIVE REGULATION OF WOUND HEALING	SET	70	0.29287	0.01791	0.10863	0.0035134
GOMF PHOSPHATIDYLINOSITOL BINDING	SET	260	0.15136	0.017747	0.056145	0.003514
GOCC BASAL CORTEX	SET	5	0.97869	0.016023	0.3633	0.0035349
GOBP REGULATION OF HEMOGLOBIN BIOSYNTHETIC PROCESS	SET	8	0.76564	0.015855	0.28429	0.003542
GOBP FOCAL ADHESION ASSEMBLY	SET	83	0.27202	0.018107	0.10111	0.0035727
GOBP MONOATOMIC CATION TRANSPORT	SET	961	0.081815	0.018088	0.030453	0.0036127
GOMF PHOSPHOLIPID BINDING	SET	448	0.11889	0.018205	0.044287	0.0036353
WP STEROID BIOSYNTHESIS	SET	10	0.79772	0.018468	0.2976	0.003679
REACTOME STAT5 ACTIVATION DOWNSTREAM OF FLT3 ITD MUTANTS	SET	10	0.82602	0.019123	0.30817	0.0036798
THEILGAARD NEUTROPHIL AT SKIN WOUND UP	SET	68	0.31676	0.019093	0.11829	0.0037098
PID INSULIN PATHWAY	SET	44	0.36863	0.017885	0.13774	0.0037268
GOMF PROTEIN MACROMOLECULE ADAPTOR ACTIVITY	SET	338	0.12974	0.017308	0.048505	0.003742
GOBP CIRCULATORY SYSTEM DEVELOPMENT	SET	1052	0.08006	0.018471	0.029939	0.0037501
MILI PSEUDOPODIA	SET	43	0.37311	0.017896	0.13955	0.0037562
GOBP POSITIVE REGULATION OF POTASSIUM ION TRANSPORT	SET	42	0.40576	0.019235	0.15178	0.0037587
BIOCARTA LDL PATHWAY	SET	6	1.0079	0.018076	0.37703	0.0037598
WP INSULIN SIGNALING	SET	154	0.19566	0.017707	0.073215	0.0037691
GOBP TYROSINE CATABOLIC PROCESS	SET	6	0.9473	0.016989	0.35458	0.0037781
NUTT GBM VS AO GLIOMA DN	SET	45	0.34442	0.016899	0.12901	0.0038003
GOBP NEGATIVE REGULATION OF TRANSFERASE ACTIVITY	SET	257	0.15017	0.017508	0.056296	0.0038236
WP FACTORS AND PATHWAYS AFFECTING INSULINLIKE GROWTH FACTOR IGF1AKT SIGNALING	SET	36	0.38263	0.016795	0.14374	0.0038884
GOBP MUSCLE CELL APOPTOTIC PROCESS	SET	67	0.28751	0.017203	0.10815	0.0039298
REACTOME DISEASES OF SIGNAL TRANSDUCTION BY GROWTH FACTOR RECEPTORS AND SECOND MESSENGERS	SET	415	0.11937	0.017609	0.044945	0.003957
ROYLANCE BREAST CANCER 16Q COPY NUMBER UP	SET	61	0.41765	0.023848	0.15732	0.0039719
GRUETZMANN PANCREATIC CANCER DN	SET	182	0.17709	0.017409	0.066733	0.0039846
GOBP T FOLLICULAR HELPER CELL DIFFERENTIATION	SET	6	1.0604	0.019017	0.40026	0.004038
GOBP BRANCHIOMOTOR NEURON AXON GUIDANCE	SET	4	1.1529	0.016884	0.43557	0.0040644
GOBP NEGATIVE REGULATION OF CELL GROWTH	SET	171	0.1854	0.017673	0.070064	0.0040735
GOCC NUCLEAR PROTEIN CONTAINING COMPLEX	SET	1104	0.069908	0.016499	0.026424	0.0040807
PID BCR 5PATHWAY	SET	59	0.29322	0.016467	0.11085	0.0040864
GOBP INTRACELLULAR MONOATOMIC ANION HOMEOSTASIS	SET	11	0.77263	0.01876	0.2921	0.0040869
GOBP POSITIVE REGULATION OF EXCITATORY POSTSYNAPTIC POTENTIAL	SET	30	0.45382	0.018188	0.1716	0.0040933
GOCC SARCOPLASM	SET	87	0.2423	0.016511	0.091689	0.0041171
GOBP POSITIVE REGULATION OF GENE EXPRESSION	SET	1036	0.077209	0.017686	0.029226	0.0041274
GOBP NEGATIVE REGULATION OF AMIDE METABOLIC PROCESS	SET	197	0.1593	0.016286	0.060494	0.004232
LOPEZ MBD TARGETS	SET	881	0.078632	0.016683	0.029875	0.0042477
LIAN LIPA TARGETS 6M	SET	65	0.30918	0.018222	0.11768	0.0043074
GOMF PHOSPHATIDYLETHANOLAMINE BINDING	SET	9	0.74424	0.016346	0.2833	0.0043111
TCGA GLIOBLASTOMA MUTATED	SET	8	0.83729	0.017339	0.31926	0.0043664
SIG BCR SIGNALING PATHWAY	SET	43	0.3515	0.01686	0.13426	0.0044264
MILI PSEUDOPODIA CHEMOTAXIS UP	SET	77	0.26338	0.016889	0.10063	0.0044345
ZERBINI RESPONSE TO SULINDAC UP	SET	9	0.97285	0.021367	0.37179	0.0044433
GOBP PROTEIN DEPHOSPHORYLATION	SET	230	0.15589	0.017205	0.059618	0.0044681
GROSS HYPOXIA VIA ELK3 ONLY UP	SET	32	0.47839	0.0198	0.18301	0.004478
GOMF INTERLEUKIN 1 RECEPTOR ACTIVITY	SET	6	1.1848	0.021249	0.45356	0.0045011
ZHAN MULTIPLE MYELOMA CD2 UP	SET	44	0.38765	0.018808	0.14848	0.0045201
BIOCARTA ERK PATHWAY	SET	26	0.43344	0.016173	0.16624	0.0045666
GOBP CALCIUM ION TRANSMEMBRANE TRANSPORT	SET	329	0.13493	0.017763	0.051766	0.0045782
GOBP CELLULAR PROCESS INVOLVED IN REPRODUCTION IN MULTICELLULAR ORGANISM	SET	406	0.11694	0.017066	0.044899	0.0046045
GOBP TOXIN METABOLIC PROCESS	SET	17	0.58502	0.017656	0.22481	0.0046341
SIG CD40PATHWAYMAP	SET	32	0.40028	0.016567	0.15387	0.004647
GOBP REGULATION OF POTASSIUM ION TRANSPORT	SET	93	0.25623	0.01805	0.098506	0.0046498
GOBP L PHENYLALANINE METABOLIC PROCESS	SET	8	0.83907	0.017375	0.32287	0.0046811
REACTOME STAT5 ACTIVATION	SET	7	0.89273	0.017293	0.34371	0.0047018
GOBP RESPONSE TO NEMATODE	SET	7	0.80671	0.015627	0.3106	0.0047032
GOMF PHOSPHATIDYLINOSITOL 3 4 5 TRISPHOSPHATE 3 PHOSPHATASE ACTIVITY	SET	4	1.1164	0.016348	0.43005	0.0047213
GOBP HISTAMINE TRANSPORT	SET	15	0.56668	0.016065	0.21833	0.0047269
BOQUEST STEM CELL CULTURED VS FRESH DN	SET	31	0.46932	0.019119	0.18096	0.0047534
GOBP AUTONOMIC NERVOUS SYSTEM DEVELOPMENT	SET	43	0.39175	0.01879	0.15108	0.0047611
GOBP MUSCLE ORGAN DEVELOPMENT	SET	328	0.13228	0.017388	0.051025	0.0047698
GOBP REGULATION OF ACTIN FILAMENT BASED PROCESS	SET	357	0.1295	0.017746	0.049955	0.0047705
GOBP REGULATION OF CELL JUNCTION ASSEMBLY	SET	195	0.1763	0.017933	0.068015	0.0047748
GOBP POSITIVE REGULATION OF EXTRINSIC APOPTOTIC SIGNALING PATHWAY VIA DEATH DOMAIN RECEPTORS	SET	14	0.70608	0.019339	0.27275	0.0048199
GOBP SUPRAMOLECULAR FIBER ORGANIZATION	SET	750	0.088535	0.017395	0.034205	0.0048253
GOBP NEGATIVE REGULATION OF RESPONSE TO WOUNDING	SET	85	0.25845	0.017409	0.099886	0.0048391
PID RAS PATHWAY	SET	30	0.41835	0.016766	0.16177	0.0048586
GOBP POSITIVE REGULATION OF EPITHELIAL CELL APOPTOTIC PROCESS	SET	31	0.39127	0.01594	0.15145	0.004894
GOCC SARCOPLASMIC RETICULUM	SET	70	0.26249	0.016052	0.10169	0.0049263
GOBP RECEPTOR RECYCLING	SET	42	0.34442	0.016327	0.13363	0.004981
FERRANDO T ALL WITH MLL ENL FUSION UP	SET	77	0.28097	0.018017	0.10925	0.0050642
GOBP CELL MOTILITY	SET	1546	0.063117	0.017404	0.024617	0.0051777
REACTOME TYROSINE CATABOLISM	SET	5	0.96689	0.01583	0.37722	0.0051898
WP TYROSINE METABOLISM AND RELATED DISORDERS	SET	5	0.96689	0.01583	0.37722	0.0051898
GOCC APICOLATERAL PLASMA MEMBRANE	SET	22	0.54619	0.018749	0.21312	0.0051953
GOBP MUSCLE HYPERTROPHY	SET	84	0.27276	0.018265	0.10645	0.0052022
WP KIT RECEPTOR SIGNALING PATHWAY	SET	56	0.31774	0.017386	0.12404	0.0052145
GOBP REGULATION OF FIBRINOLYSIS	SET	18	0.50698	0.015743	0.19828	0.0052858
GOMF TRANSCRIPTION FACTOR BINDING	SET	556	0.10106	0.017188	0.039586	0.005346
GOBP EXTRACELLULAR MATRIX ASSEMBLY	SET	38	0.36011	0.016239	0.14112	0.0053642
GOBP NEGATIVE REGULATION OF CELL SUBSTRATE JUNCTION ORGANIZATION	SET	16	0.60897	0.01783	0.23866	0.0053655
GOMF DNA BINDING TRANSCRIPTION FACTOR BINDING	SET	442	0.1125	0.017113	0.044094	0.0053695
GOBP SYMPATHETIC NERVOUS SYSTEM DEVELOPMENT	SET	22	0.53167	0.018251	0.20872	0.005432
BIOCARTA HER2 PATHWAY	SET	23	0.47206	0.016568	0.18543	0.005457
LIAN LIPA TARGETS 3M	SET	52	0.32098	0.016926	0.1261	0.0054605
GOBP REGULATION OF ACTIN FILAMENT ORGANIZATION	SET	243	0.15048	0.017065	0.059208	0.0055233
WP ONCOSTATIN M SIGNALING PATHWAY	SET	65	0.29536	0.017407	0.11637	0.0055757
GOBP NEGATIVE REGULATION OF TRANSMEMBRANE TRANSPORT	SET	116	0.21723	0.01708	0.085648	0.0056055
GOBP HISTONE H2A K63 LINKED UBIQUITINATION	SET	6	0.81181	0.014559	0.32034	0.0056399
WP TRANSLATION INHIBITORS IN CHRONICALLY ACTIVATED PDGFRA CELLS	SET	45	0.35358	0.017348	0.13957	0.0056522
GOBP NEGATIVE REGULATION OF GROWTH	SET	224	0.15709	0.017114	0.062065	0.0056897
GOBP STRIATED MUSCLE TISSUE DEVELOPMENT	SET	234	0.15857	0.017651	0.062649	0.0056913
PID MET PATHWAY	SET	78	0.24876	0.016055	0.098384	0.0057325
GOBP RECEPTOR METABOLIC PROCESS	SET	66	0.27128	0.01611	0.10745	0.0057927
GOBP CHIASMA ASSEMBLY	SET	5	0.91148	0.014923	0.3612	0.0058152
GOBP REGULATION OF CELLULAR MACROMOLECULE BIOSYNTHETIC PROCESS	SET	463	0.10308	0.016039	0.040893	0.0058608
GOMF LRR DOMAIN BINDING	SET	15	0.525	0.014884	0.20831	0.0058665
DUTERTRE ESTRADIOL RESPONSE 24HR DN	SET	482	0.11363	0.018031	0.045112	0.0058917
GOBP POSITIVE REGULATION OF MACROMOLECULE BIOSYNTHETIC PROCESS	SET	1759	0.05677	0.016593	0.022594	0.0059971
GOMF PLATELET DERIVED GROWTH FACTOR RECEPTOR BINDING	SET	13	0.76981	0.020318	0.30655	0.0060202
GOBP NONRIBOSOMAL PEPTIDE BIOSYNTHETIC PROCESS	SET	16	0.60355	0.017671	0.24052	0.0060521
GOMF PHOSPHATIDYLINOSITOL PHOSPHATE BINDING	SET	169	0.17907	0.016969	0.071393	0.0060724
GOBP HEART DEVELOPMENT	SET	565	0.10077	0.017273	0.040193	0.00609
GOCC DENSE BODY	SET	5	1.0014	0.016395	0.39955	0.0061047
GOBP ANATOMICAL STRUCTURE FORMATION INVOLVED IN MORPHOGENESIS	SET	1097	0.073748	0.017353	0.02944	0.0061259
GOBP POSITIVE REGULATION OF DNA METABOLIC PROCESS	SET	285	0.129	0.015826	0.051504	0.0061315
WP AGERAGE PATHWAY	SET	63	0.28015	0.016256	0.11187	0.0061399
WP CARDIAC HYPERTROPHIC RESPONSE	SET	50	0.33564	0.017356	0.13405	0.0061469
GOMF BASIC AMINO ACID TRANSMEMBRANE TRANSPORTER ACTIVITY	SET	17	0.57416	0.017328	0.22934	0.0061536
THEILGAARD NEUTROPHIL AT SKIN WOUND DN	SET	211	0.16081	0.017009	0.064302	0.0061983
WP SILDENAFIL TREATMENT	SET	22	0.4994	0.017143	0.19975	0.0062121
GOBP POSITIVE REGULATION OF TRANSMEMBRANE TRANSPORT	SET	218	0.15545	0.016709	0.062323	0.0063159
WP INSULIN SIGNALING IN ADIPOCYTES DIABETIC CONDITION	SET	8	0.83617	0.017315	0.3354	0.0063367
WP INSULIN SIGNALING IN ADIPOCYTES NORMAL CONDITION	SET	8	0.83617	0.017315	0.3354	0.0063367
GOBP AGGRESOME ASSEMBLY	SET	4	1.2542	0.018367	0.50324	0.0063507
WILCOX RESPONSE TO PROGESTERONE UP	SET	145	0.18541	0.016286	0.074395	0.0063522
GOBP HISTAMINE SECRETION	SET	12	0.57838	0.014667	0.2324	0.0064151
BIOCARTA PGC1A PATHWAY	SET	15	0.59008	0.016729	0.23712	0.0064178
GOBP APOPTOTIC PROCESS	SET	1734	0.056214	0.016325	0.022606	0.006452
GOMF PHOSPHATIDYLINOSITOL 4 5 BISPHOSPHATE BINDING	SET	78	0.25629	0.016541	0.10325	0.0065343
GOBP REGULATION OF GLIAL CELL MIGRATION	SET	17	0.57791	0.017441	0.23302	0.006573
GOBP NEGATIVE REGULATION OF MAP KINASE ACTIVITY	SET	56	0.31979	0.017498	0.12899	0.0065888
WP THYMIC STROMAL LYMPHOPOIETIN TSLP SIGNALING PATHWAY	SET	45	0.33409	0.016392	0.13494	0.006651
GOMF INORGANIC PHOSPHATE TRANSMEMBRANE TRANSPORTER ACTIVITY	SET	5	0.899	0.014719	0.36341	0.00669
REACTOME PI3K AKT SIGNALING IN CANCER	SET	103	0.23237	0.017222	0.093942	0.0066947
WP ANDROGEN RECEPTOR SIGNALING PATHWAY	SET	85	0.24126	0.016251	0.097546	0.0066988
GOMF MOLECULAR ADAPTOR ACTIVITY	SET	469	0.10202	0.015974	0.041298	0.006754
GOBP REGULATION OF KINASE ACTIVITY	SET	656	0.089928	0.016567	0.036405	0.0067561
JIANG AGING CEREBRAL CORTEX UP	SET	31	0.39043	0.015906	0.15807	0.0067613
GOBP POSITIVE REGULATION OF I KAPPAB PHOSPHORYLATION	SET	6	0.82061	0.014717	0.3325	0.0067984
GOBP REGULATORY NCRNA PROCESSING	SET	67	0.25927	0.015513	0.10518	0.0068539
GOBP I KAPPAB PHOSPHORYLATION	SET	16	0.572	0.016748	0.23204	0.0068543
GOBP SKELETAL MUSCLE ORGAN DEVELOPMENT	SET	165	0.1729	0.016191	0.070143	0.0068572
SIG IL4RECEPTOR IN B LYPHOCYTES	SET	27	0.40798	0.015513	0.16567	0.0069011
GOBP NEGATIVE REGULATION OF MUSCLE HYPERTROPHY	SET	29	0.42059	0.016573	0.17088	0.0069267
GOBP MACROPHAGE COLONY STIMULATING FACTOR SIGNALING PATHWAY	SET	7	0.99879	0.019348	0.40623	0.0069779
GOBP POSITIVE REGULATION OF T CELL MEDIATED IMMUNITY	SET	53	0.33182	0.017665	0.13497	0.0069823
WP ANGIOPOIETINLIKE PROTEIN 8 REGULATORY PATHWAY	SET	126	0.19321	0.015828	0.078637	0.0070092
BIOCARTA MCM PATHWAY	SET	18	0.45067	0.013995	0.18351	0.0070332
BIOCARTA CSK PATHWAY	SET	17	0.53912	0.01627	0.21953	0.0070342
GOBP ARF PROTEIN SIGNAL TRANSDUCTION	SET	21	0.51065	0.017127	0.20795	0.007037
GOBP CELLULAR RESPONSE TO NITROGEN STARVATION	SET	9	0.72372	0.015895	0.29473	0.0070395
GOBP POSITIVE REGULATION OF BASEMENT MEMBRANE ASSEMBLY INVOLVED IN EMBRYONIC BODY MORPHOGENESIS	SET	5	0.89079	0.014584	0.36285	0.0070502
GOBP REGULATION OF IRE1 MEDIATED UNFOLDED PROTEIN RESPONSE	SET	13	0.53667	0.014165	0.2187	0.0070695
KASLER HDAC7 TARGETS 1 UP	SET	187	0.16114	0.016055	0.065756	0.0071376
KEGG ACUTE MYELOID LEUKEMIA	SET	54	0.32042	0.017218	0.13078	0.0071448
REACTOME REGULATION OF LIPID METABOLISM BY PPARALPHA	SET	114	0.20579	0.016041	0.083992	0.0071455
GOBP REGULATION OF TRAIL ACTIVATED APOPTOTIC SIGNALING PATHWAY	SET	4	1.4307	0.020951	0.58417	0.0071664
BIOCARTA CREB PATHWAY	SET	22	0.47947	0.016459	0.1959	0.0071966
BIOCARTA ARENRF2 PATHWAY	SET	20	0.5577	0.018254	0.22787	0.0071997
GOBP REGULATION OF ANATOMICAL STRUCTURE MORPHOGENESIS	SET	798	0.082731	0.016744	0.033813	0.0072131
GOBP RIBOSOME ASSOCIATED UBIQUITIN DEPENDENT PROTEIN CATABOLIC PROCESS	SET	6	0.82337	0.014767	0.33665	0.0072324
GOBP REGULATION OF HUMORAL IMMUNE RESPONSE MEDIATED BY CIRCULATING IMMUNOGLOBULIN	SET	15	0.63184	0.017913	0.25868	0.0072957
DAIRKEE CANCER PRONE RESPONSE BPA E2	SET	111	0.19531	0.015024	0.079982	0.0073087
REACTOME AMINO ACID TRANSPORT ACROSS THE PLASMA MEMBRANE	SET	29	0.42551	0.016767	0.17431	0.0073261
GOBP NEGATIVE REGULATION OF ACTIN NUCLEATION	SET	9	0.63349	0.013914	0.25958	0.0073405
BIOCARTA CFTR PATHWAY	SET	11	0.68477	0.016626	0.28066	0.0073517
GOBP NEGATIVE REGULATION OF ENDOPLASMIC RETICULUM CALCIUM ION CONCENTRATION	SET	6	1.0582	0.018978	0.43407	0.0073934
GOBP PARASYMPATHETIC NERVOUS SYSTEM DEVELOPMENT	SET	17	0.58487	0.017651	0.23997	0.0074045
WP MODULATORS OF TCR SIGNALING AND T CELL ACTIVATION	SET	57	0.28258	0.015599	0.116	0.0074279
PID IL3 PATHWAY	SET	25	0.43765	0.016014	0.17974	0.0074532
BIOCARTA IGF1 PATHWAY	SET	20	0.44211	0.014471	0.18164	0.0074724
PID BARD1 PATHWAY	SET	29	0.39089	0.015403	0.1606	0.0074735
GOBP PLATELET DERIVED GROWTH FACTOR RECEPTOR SIGNALING PATHWAY	SET	54	0.2978	0.016002	0.12239	0.007488
RASHI RESPONSE TO IONIZING RADIATION 2	SET	121	0.20406	0.016384	0.083885	0.0074995
GENTILE UV RESPONSE CLUSTER D9	SET	26	0.45193	0.016863	0.18602	0.0075666
WP GENE REGULATORY NETWORK MODELLING SOMITOGENESIS	SET	11	0.69366	0.016842	0.28555	0.0075706
JIANG VHL TARGETS	SET	83	0.23495	0.01564	0.096782	0.0076047
WP SUDDEN INFANT DEATH SYNDROME SIDS SUSCEPTIBILITY PATHWAYS	SET	147	0.19435	0.017188	0.080082	0.0076186
GOBP REGULATION OF CATION CHANNEL ACTIVITY	SET	130	0.19377	0.016122	0.079845	0.0076202
GOBP NEGATIVE REGULATION OF MONOOXYGENASE ACTIVITY	SET	10	0.7469	0.017291	0.30809	0.0076737
GOBP TRANSEPITHELIAL TRANSPORT	SET	33	0.3994	0.016787	0.16515	0.0078003
BIOCARTA BIOPEPTIDES PATHWAY	SET	28	0.38383	0.014862	0.1589	0.0078617
GOBP REGULATION OF CELL MATRIX ADHESION	SET	115	0.21386	0.016743	0.088596	0.007897
GOBP URINARY TRACT SMOOTH MUSCLE CONTRACTION	SET	10	0.75321	0.017438	0.31215	0.0079165
GOBP REGULATION OF HISTONE UBIQUITINATION	SET	6	0.79681	0.01429	0.33031	0.007931
GOBP PEPTIDYL THREONINE MODIFICATION	SET	113	0.2031	0.015762	0.084298	0.0079958
BIOCARTA NFAT PATHWAY	SET	51	0.30863	0.016118	0.12811	0.008
GOBP NEGATIVE REGULATION OF GTPASE ACTIVITY	SET	30	0.38647	0.015488	0.1605	0.0080273
GOBP SRP DEPENDENT COTRANSLATIONAL PROTEIN TARGETING TO MEMBRANE	SET	17	0.46785	0.014119	0.19445	0.008068
WP REGUCALCIN IN PROXIMAL TUBULE EPITHELIAL KIDNEY CELLS	SET	29	0.40605	0.016	0.16881	0.0080849
KEGG PATHWAYS IN CANCER	SET	312	0.12792	0.016407	0.053198	0.0080995
BIOCARTA INTEGRIN PATHWAY	SET	33	0.3557	0.01495	0.14811	0.0081688
GOMF TRANSMEMBRANE RECEPTOR PROTEIN TYROSINE KINASE ADAPTOR ACTIVITY	SET	17	0.5637	0.017012	0.23474	0.0081713
GOBP REGULATION OF RELEASE OF SEQUESTERED CALCIUM ION INTO CYTOSOL	SET	76	0.26452	0.016852	0.11022	0.0082061
GOBP NEURON FATE DETERMINATION	SET	9	0.82146	0.018042	0.34236	0.0082155
GOMF HSP70 PROTEIN BINDING	SET	46	0.31496	0.015624	0.13128	0.0082205
WP COMMON PATHWAYS UNDERLYING DRUG ADDICTION	SET	38	0.38486	0.017355	0.16055	0.008267
GOBP CALCIUM ION TRANSMEMBRANE TRANSPORT VIA HIGH VOLTAGE GATED CALCIUM CHANNEL	SET	15	0.63362	0.017963	0.26459	0.0083218
GOBP REGULATION OF PEPTIDYL CYSTEINE S NITROSYLATION	SET	8	0.93417	0.019345	0.39021	0.0083372
KYNG DNA DAMAGE BY GAMMA AND UV RADIATION	SET	76	0.24733	0.015757	0.10333	0.0083477
GOBP FACIAL NERVE MORPHOGENESIS	SET	9	0.76886	0.016887	0.32141	0.0083808
MUNSHI MULTIPLE MYELOMA DN	SET	9	0.70208	0.01542	0.29364	0.0084076
REACTOME SIGNALING BY TYPE 1 INSULIN LIKE GROWTH FACTOR 1 RECEPTOR IGF1R	SET	52	0.3139	0.016553	0.13136	0.0084366
GOBP FIBRINOLYSIS	SET	27	0.39482	0.015012	0.16529	0.0084602
BIOCARTA INSULIN PATHWAY	SET	20	0.43272	0.014164	0.18119	0.0084696
BURTON ADIPOGENESIS 12	SET	31	0.4095	0.016682	0.17154	0.0084955
GOBP FACIAL NERVE STRUCTURAL ORGANIZATION	SET	7	0.87565	0.016962	0.36691	0.0085095
BIOCARTA MTOR PATHWAY	SET	21	0.44278	0.01485	0.18562	0.0085349
GOBP REGULATION OF GENE SILENCING BY RNA	SET	32	0.39284	0.016259	0.16469	0.0085355
GOMF AMINO ACID MONOATOMIC CATION SYMPORTER ACTIVITY	SET	26	0.49131	0.018333	0.20597	0.0085373
WP FLUOROPYRIMIDINE ACTIVITY	SET	33	0.37028	0.015563	0.15537	0.0085854
GOMF LEUCINE ZIPPER DOMAIN BINDING	SET	10	0.64427	0.014915	0.27065	0.0086507
WP PROGERIAASSOCIATED LIPODYSTROPHY	SET	21	0.50182	0.01683	0.2109	0.0086756
HOLLEMAN VINCRISTINE RESISTANCE ALL DN	SET	19	0.44227	0.01411	0.1859	0.0086841
GOBP MRNA TRANSCRIPTION	SET	47	0.29451	0.014767	0.12393	0.0087449
GOMF DNA BINDING TRANSCRIPTION REPRESSOR ACTIVITY	SET	290	0.12679	0.015688	0.053455	0.0088551
GOBP NEUTROPHIL HOMEOSTASIS	SET	19	0.53425	0.017044	0.22534	0.0088798
BIOCARTA HCMV PATHWAY	SET	17	0.5104	0.015403	0.21539	0.0089091
GOBP RESPONSE TO FRUCTOSE	SET	6	0.8566	0.015363	0.36154	0.0089165
KEGG T CELL RECEPTOR SIGNALING PATHWAY	SET	102	0.2116	0.015606	0.089365	0.0089533
GOBP NEGATIVE REGULATION OF VASCULAR ASSOCIATED SMOOTH MUSCLE CELL MIGRATION	SET	12	0.69733	0.017684	0.29453	0.0089577
GOBP MESENCHYME DEVELOPMENT	SET	289	0.13516	0.016695	0.057095	0.008967
NIKOLSKY BREAST CANCER 19P13 AMPLICON	SET	5	1.5693	0.025692	0.66297	0.0089721
WP MAPK SIGNALING PATHWAY	SET	230	0.14573	0.016084	0.061572	0.0089771
GOBP NEGATIVE REGULATION OF ADENYLATE CYCLASE ACTIVATING ADRENERGIC RECEPTOR SIGNALING PATHWAY	SET	5	1.0185	0.016675	0.43056	0.00901
GOMF MACROMOLECULE TRANSMEMBRANE TRANSPORTER ACTIVITY	SET	28	0.39136	0.015153	0.16549	0.0090258
WP TCELL ACTIVATION SARSCOV2	SET	83	0.23807	0.015847	0.10075	0.0090718
GOBP REGULATION OF T CELL COSTIMULATION	SET	5	1.1653	0.019079	0.49359	0.0091213
SHIN B CELL LYMPHOMA CLUSTER 8	SET	37	0.33664	0.01498	0.14289	0.0092424
HEDENFALK BREAST CANCER BRACX UP	SET	16	0.50616	0.01482	0.2149	0.0092579
GOBP NEGATIVE REGULATION OF CELL MATRIX ADHESION	SET	32	0.39291	0.016262	0.16701	0.0093256
WP AMPACTIVATED PROTEIN KINASE SIGNALING	SET	66	0.2701	0.01604	0.11483	0.0093353
GOBP NEGATIVE REGULATION OF ACTIN FILAMENT POLYMERIZATION	SET	58	0.27125	0.015104	0.11539	0.0093749
HOFMANN MYELODYSPLASTIC SYNDROM LOW RISK UP	SET	19	0.53281	0.016998	0.22669	0.0093837
GOBP INTRACELLULAR PROTEIN TRANSMEMBRANE TRANSPORT	SET	50	0.27422	0.01418	0.11668	0.0093862
GOBP POSITIVE REGULATION OF T CELL CYTOKINE PRODUCTION	SET	24	0.44131	0.015822	0.18813	0.0095009
DEURIG T CELL PROLYMPHOCYTIC LEUKEMIA UP	SET	315	0.12098	0.015591	0.051576	0.0095012
GOBP REGULATION OF TRANSLATIONAL INITIATION BY EIF2 ALPHA PHOSPHORYLATION	SET	11	0.63682	0.015462	0.27157	0.009521
WP LET7 INHIBITION OF ES CELL REPROGRAMMING	SET	5	1.1338	0.018563	0.48364	0.0095361
GOBP REGULATION OF EPITHELIAL CELL APOPTOTIC PROCESS	SET	93	0.22511	0.015858	0.096042	0.0095482
GOBP TRANSDIFFERENTIATION	SET	7	0.95177	0.018437	0.40624	0.0095737
GOBP RESPONSE TO CYTOKINE	SET	833	0.077424	0.015994	0.033049	0.0095786
BONOME OVARIAN CANCER SURVIVAL SUBOPTIMAL DEBULKING	SET	462	0.099614	0.015484	0.042526	0.0095849
GOBP SARCOPLASMIC RETICULUM CALCIUM ION TRANSPORT	SET	34	0.38057	0.016235	0.16266	0.0096571
MISIAK ANAPLASTIC THYROID CARCINOMA DN	SET	18	0.59683	0.018534	0.25519	0.0096789
GOBP PROTEIN MODIFICATION BY SMALL PROTEIN REMOVAL	SET	144	0.1645	0.0144	0.070361	0.0096993
GOMF MIRNA BINDING	SET	30	0.36866	0.014775	0.15792	0.0097933
SCHLOSSER SERUM RESPONSE DN	SET	656	0.085342	0.015723	0.036573	0.0098169
WP EPO RECEPTOR SIGNALING	SET	26	0.40962	0.015284	0.17572	0.0098796
WILCOX RESPONSE TO PROGESTERONE DN	SET	55	0.30021	0.01628	0.12889	0.0099318
GOMF LIPID BINDING	SET	789	0.077936	0.015688	0.033469	0.0099456
WP VEGFAVEGFR2 SIGNALING	SET	409	0.10649	0.015597	0.045741	0.0099596
GOBP LAYER FORMATION IN CEREBRAL CORTEX	SET	14	0.60119	0.016466	0.25825	0.009963
GOBP REGULATION OF CELL SHAPE	SET	127	0.19492	0.016031	0.083772	0.0099933
GARGALOVIC RESPONSE TO OXIDIZED PHOSPHOLIPIDS BLUE UP	SET	127	0.18141	0.01492	0.077971	0.0099979
GOBP POSITIVE REGULATION OF MONOATOMIC ION TRANSMEMBRANE TRANSPORT	SET	161	0.1719	0.015903	0.073885	0.0099999
FREDERICK PRKCI TARGETS	SET	9	0.63497	0.013946	0.27305	0.010028
KINSEY TARGETS OF EWSR1 FLII FUSION DN	SET	305	0.12263	0.015555	0.05277	0.010071
GOBP REGULATION OF CALCIUM ION TRANSMEMBRANE TRANSPORTER ACTIVITY	SET	88	0.2253	0.01544	0.097073	0.010152
GOBP REGULATION OF POSTSYNAPSE ORGANIZATION	SET	89	0.22516	0.015518	0.097061	0.010183
BURTON ADIPOGENESIS 2	SET	70	0.25737	0.015739	0.11105	0.010239
WP IL7 SIGNALING PATHWAY	SET	24	0.4939	0.017707	0.21324	0.010279
GOBP RESPONSE TO L GLUTAMATE	SET	11	0.56083	0.013617	0.24216	0.010288
GOBP GLIOGENESIS	SET	299	0.12351	0.015514	0.053365	0.010326
GOBP POST EMBRYONIC CAMERA TYPE EYE DEVELOPMENT	SET	7	0.86271	0.016711	0.37298	0.010366
LAU APOPTOSIS CDKN2A DN	SET	5	0.65705	0.010757	0.28409	0.010373
GOBP PROTEIN TARGETING TO MEMBRANE	SET	116	0.17617	0.013852	0.076321	0.010496
GOMF REGULATORY RNA BINDING	SET	41	0.31602	0.014802	0.13701	0.010548
GOBP CELL CYCLE G1 S PHASE TRANSITION	SET	236	0.13165	0.014717	0.057125	0.010598
GOBP FC RECEPTOR MEDIATED STIMULATORY SIGNALING PATHWAY	SET	32	0.39795	0.016471	0.17272	0.010616
REACTOME FLT3 SIGNALING	SET	38	0.33184	0.014964	0.14412	0.01066
GOCC L TYPE VOLTAGE GATED CALCIUM CHANNEL COMPLEX	SET	12	0.71132	0.018038	0.30944	0.010766
GOBP CARDIAC ATRIUM DEVELOPMENT	SET	35	0.39444	0.017072	0.1716	0.010771
GRAHAM CML QUIESCENT VS CML DIVIDING DN	SET	11	0.60764	0.014754	0.26448	0.0108
REACTOME NFE2L2 REGULATING ANTI OXIDANT DETOXIFICATION ENZYMES	SET	17	0.53745	0.01622	0.23393	0.010803
GOBP SPINAL CORD DEVELOPMENT	SET	95	0.23401	0.01666	0.10188	0.010814
GOBP LOCOMOTION	SET	1236	0.063698	0.015846	0.027745	0.010848
GOBP PROTEIN NITROSYLATION	SET	14	0.64142	0.017568	0.2797	0.010923
GOBP ADENYLATE CYCLASE ACTIVATING ADRENERGIC RECEPTOR SIGNALING PATHWAY INVOLVED IN HEART PROCESS	SET	7	0.86688	0.016792	0.37824	0.010963
WP CELL DIFFERENTIATION INDEX	SET	13	0.57476	0.01517	0.25105	0.011033
WP IL3 SIGNALING PATHWAY	SET	46	0.31976	0.015862	0.1397	0.011047
GOBP INTEGRATED STRESS RESPONSE SIGNALING	SET	41	0.31616	0.014808	0.13816	0.011066
GOMF L AMINO ACID TRANSMEMBRANE TRANSPORTER ACTIVITY	SET	61	0.27841	0.015897	0.12171	0.011088
BIOCARTA P53HYPOXIA PATHWAY	SET	19	0.44386	0.014161	0.19412	0.011116
GOBP HORMONE BIOSYNTHETIC PROCESS	SET	61	0.26167	0.014942	0.11446	0.011128
GOBP NEGATIVE REGULATION OF EXTRINSIC APOPTOTIC SIGNALING PATHWAY	SET	90	0.22825	0.015818	0.099957	0.011208
KEGG GLIOMA	SET	64	0.25996	0.015203	0.11388	0.011229
GOBP REGULATION OF LOCOMOTION	SET	948	0.071539	0.015715	0.031379	0.011315
GOBP POSITIVE REGULATION OF CALCIUM MEDIATED SIGNALING	SET	37	0.34038	0.015146	0.14932	0.011323
IGLESIAS E2F TARGETS DN	SET	12	0.66675	0.016908	0.29251	0.011328
WP TRANSCRIPTION FACTORS REGULATE MIRNAS RELATED TO CARDIAC HYPERTROPHY	SET	8	0.71584	0.014824	0.31414	0.011348
REACTOME RHO GTPASE CYCLE	SET	418	0.10237	0.015154	0.044936	0.011366
GOBP FOREGUT MORPHOGENESIS	SET	10	0.80018	0.018525	0.35134	0.011385
GOBP SYNAPTONEMAL COMPLEX ORGANIZATION	SET	22	0.39291	0.013488	0.17259	0.011414
WP IL2 SIGNALING PATHWAY	SET	41	0.32785	0.015356	0.14406	0.011437
GOBP PRIMARY MIRNA PROCESSING	SET	16	0.46501	0.013615	0.20472	0.011566
GOBP REGULATION OF TRANSFERASE ACTIVITY	SET	786	0.075341	0.015138	0.033178	0.011586
GOBP AROMATIC AMINO ACID FAMILY CATABOLIC PROCESS	SET	16	0.54403	0.015929	0.23982	0.011658
GOBP REGULATION OF T CELL MEDIATED IMMUNITY	SET	79	0.24505	0.015916	0.10809	0.0117
GOBP PRESYNAPTIC MEMBRANE ORGANIZATION	SET	6	0.90877	0.016298	0.4012	0.011759
WP PHYSICOCHEMICAL FEATURES AND TOXICITYASSOCIATED PATHWAYS	SET	62	0.26016	0.014976	0.11488	0.011772
REACTOME SIGNALING BY RNF43 MUTANTS	SET	8	0.66151	0.013699	0.29211	0.011774
MEISSNER BRAIN HCP WITH H3K27ME3	SET	258	0.13409	0.015662	0.059219	0.011786
GOBP REGULATION OF MUCUS SECRETION	SET	8	0.81129	0.0168	0.35838	0.0118
GOBP CARDIAC MUSCLE TISSUE REGENERATION	SET	6	0.97083	0.017411	0.42893	0.011812
GOBP TYROSINE METABOLIC PROCESS	SET	17	0.53088	0.016022	0.23456	0.011814
BIOCARTA EGFR SMRTE PATHWAY	SET	11	0.71152	0.017276	0.31438	0.011817
PID RHOA PATHWAY	SET	44	0.3153	0.015297	0.13945	0.011887
SHEN SMARCA2 TARGETS UP	SET	406	0.10391	0.015164	0.045958	0.011889
GOBP NEGATIVE REGULATION OF PHOSPHORUS METABOLIC PROCESS	SET	397	0.10433	0.01506	0.046151	0.011895
GOCC OUTER MEMBRANE	SET	216	0.13434	0.014375	0.059434	0.011904
RIZ ERYTHROID DIFFERENTIATION HBZ	SET	37	0.35273	0.015696	0.15637	0.012048
VALK AML CLUSTER 5	SET	29	0.37961	0.014958	0.16834	0.012073
GOMF HEAT SHOCK PROTEIN BINDING	SET	115	0.18148	0.014207	0.080524	0.012113
BLANCO MELO COVID19 BRONCHIAL EPITHELIAL CELLS SARS COV 2 INFECTION UP	SET	133	0.18702	0.015737	0.082993	0.012124
GOBP REGULATION OF I KAPPAB PHOSPHORYLATION	SET	7	0.71536	0.013857	0.31841	0.012338
DODD NASOPHARYNGEAL CARCINOMA UP	SET	1586	0.052946	0.01477	0.023568	0.012342
CHEN LVAD SUPPORT OF FAILING HEART UP	SET	96	0.2187	0.015651	0.097373	0.012359
GOBP RAB PROTEIN SIGNAL TRANSDUCTION	SET	16	0.50384	0.014752	0.22446	0.012402
BOQUEST STEM CELL CULTURED VS FRESH UP	SET	397	0.10844	0.015653	0.048358	0.012472
GOBP NEGATIVE REGULATION OF ORGANIC ACID TRANSPORT	SET	20	0.46533	0.015231	0.20752	0.012475
GOBP NEGATIVE REGULATION OF RECEPTOR SIGNALING PATHWAY VIA STAT	SET	24	0.48689	0.017456	0.21715	0.012481
GOBP POSITIVE REGULATION OF VASCULAR ENDOTHELIAL GROWTH FACTOR PRODUCTION	SET	26	0.42128	0.015719	0.18798	0.012516
ROVERSI GLIOMA COPY NUMBER DN	SET	54	0.33221	0.017851	0.1483	0.012547
GOBP SOMATIC STEM CELL POPULATION MAINTENANCE	SET	59	0.27198	0.015274	0.12143	0.012558
GOBP REGULATION OF RESPONSE TO CYTOKINE STIMULUS	SET	142	0.16775	0.014583	0.074917	0.01258
REACTOME INTERLEUKIN 15 SIGNALING	SET	13	0.6167	0.016277	0.27556	0.012617
GOBP NEGATIVE REGULATION OF CARDIAC MUSCLE CONTRACTION	SET	5	1.033	0.016913	0.46158	0.012618
PID CD8 TCR PATHWAY	SET	47	0.27757	0.013918	0.12415	0.012688
GOBP AMIDE BIOSYNTHETIC PROCESS	SET	788	0.070897	0.014263	0.031742	0.012764
DIRMEIER LMP1 RESPONSE EARLY	SET	56	0.27641	0.015124	0.12377	0.012771
GOMF PROTEIN PHOSPHATASE BINDING	SET	136	0.16933	0.014407	0.075844	0.012796
JIANG AGING HYPOTHALAMUS UP	SET	46	0.28703	0.014238	0.12862	0.012828
GOBP SIGNAL TRANSDUCTION IN ABSENCE OF LIGAND	SET	59	0.27394	0.015384	0.12282	0.012865
MIKHAYLOVA OXIDATIVE STRESS RESPONSE VIA VHL UP	SET	6	0.84682	0.015187	0.37982	0.012895
GOBP NEGATIVE REGULATION OF PEPTIDYL SERINE PHOSPHORYLATION	SET	24	0.45292	0.016238	0.20325	0.012934
GOBP NEGATIVE REGULATION OF PHOSPHORYLATION	SET	346	0.11006	0.014852	0.049446	0.013017
GOMF PHOSPHATASE BINDING	SET	181	0.14565	0.014279	0.065446	0.013032
GOBP MICROGLIAL CELL MIGRATION	SET	7	0.79485	0.015397	0.35723	0.013046
GOBP BLOOD COAGULATION FIBRIN CLOT FORMATION	SET	13	0.66968	0.017676	0.30099	0.013049
KIM WT1 TARGETS 8HR UP	SET	161	0.16024	0.014825	0.072026	0.013053
PID HDAC CLASSIII PATHWAY	SET	23	0.44573	0.015644	0.20035	0.013055
DAZARD RESPONSE TO UV SCC DN	SET	112	0.20026	0.015473	0.090028	0.013065
DORMOY ELAVL1 TARGETS	SET	17	0.49673	0.014991	0.22361	0.013168
GOBP ATRIAL SEPTUM DEVELOPMENT	SET	22	0.47587	0.016335	0.21427	0.013187
GOBP SOMITE DEVELOPMENT	SET	78	0.247	0.015941	0.11124	0.013201
WP CORTICOTROPINRELEASING HORMONE SIGNALING PATHWAY	SET	88	0.21063	0.014435	0.094867	0.013208
GOMF DOUBLE STRANDED RNA BINDING	SET	68	0.23667	0.014266	0.1066	0.013213
GOBP RHYTHMIC PROCESS	SET	290	0.11962	0.0148	0.053882	0.013216
PID SYNDECAN 2 PATHWAY	SET	32	0.36451	0.015087	0.1642	0.013218
WP INTEGRATED CANCER PATHWAY	SET	44	0.29293	0.014212	0.13196	0.013224
GOBP MESODERMAL CELL MIGRATION	SET	4	1.055	0.015449	0.4753	0.013229
REACTOME UBIQUINOL BIOSYNTHESIS	SET	8	0.65801	0.013626	0.29667	0.013285
GOBP MUSCLE CONTRACTION	SET	318	0.11771	0.015239	0.05307	0.013286
GOBP REGULATION OF ATPASE COUPLED CALCIUM TRANSMEMBRANE TRANSPORTER ACTIVITY	SET	10	0.70637	0.016353	0.31853	0.013299
GOBP NEGATIVE REGULATION OF MIRNA MATURATION	SET	8	0.72874	0.015091	0.32875	0.013329
ENK UV RESPONSE EPIDERMIS DN	SET	492	0.093478	0.014982	0.042185	0.013356
GOBP ACTIN FILAMENT BUNDLE ORGANIZATION	SET	152	0.16565	0.014894	0.074877	0.01348
BIOCARTA TERC PATHWAY	SET	6	0.74737	0.013404	0.33803	0.013525
GOCC SIGNAL RECOGNITION PARTICLE	SET	6	0.72076	0.012927	0.32619	0.013573
GOBP PYRIMIDINE NUCLEOBASE BIOSYNTHETIC PROCESS	SET	7	0.80198	0.015535	0.36305	0.013595
GOMF FOUR WAY JUNCTION HELICASE ACTIVITY	SET	6	0.72792	0.013055	0.32985	0.01367
GOBP CELLULAR RESPONSE TO STRESS	SET	1803	0.048446	0.014317	0.021953	0.013671
KEGG JAK STAT SIGNALING PATHWAY	SET	143	0.18356	0.016013	0.083248	0.013734
KEGG INSULIN SIGNALING PATHWAY	SET	129	0.17794	0.014749	0.08072	0.013753
GOBP NEGATIVE REGULATION OF ATPASE COUPLED CALCIUM TRANSMEMBRANE TRANSPORTER ACTIVITY	SET	5	1.1003	0.018015	0.49934	0.013785
GOMF ATP DEPENDENT PROTEIN BINDING	SET	8	0.73077	0.015133	0.33172	0.013804
BIOCARTA IL10 PATHWAY	SET	12	0.54091	0.013717	0.24556	0.013811
KEGG TGF BETA SIGNALING PATHWAY	SET	83	0.23767	0.015821	0.10797	0.013861
GOBP MONOATOMIC CATION TRANSMEMBRANE TRANSPORT	SET	776	0.074038	0.014786	0.033637	0.013872
GOBP POSITIVE REGULATION OF ORGANELLE ORGANIZATION	SET	486	0.089012	0.014181	0.040441	0.013872
GOBP NEGATIVE REGULATION OF BIOSYNTHETIC PROCESS	SET	1447	0.05434	0.014538	0.024718	0.013967
DORN ADENOVIRUS INFECTION 24HR DN	SET	40	0.31007	0.014345	0.14108	0.013988
GOBP EMBRYONIC PATTERN SPECIFICATION	SET	62	0.28171	0.016217	0.12818	0.013989
PID VEGFR1 2 PATHWAY	SET	68	0.24681	0.014877	0.11236	0.014032
WP CELL DIFFERENTIATION EXPANDED INDEX	SET	19	0.46538	0.014847	0.21198	0.014074
GOBP MONOATOMIC ION TRANSMEMBRANE TRANSPORT	SET	928	0.068349	0.014863	0.031136	0.014083
GOBP NEGATIVE REGULATION OF STRIATED MUSCLE CELL APOPTOTIC PROCESS	SET	21	0.41777	0.014012	0.19034	0.014094
LINDSTEDT DENDRITIC CELL MATURATION B	SET	43	0.3334	0.015991	0.15208	0.014186
KEGG MAPK SIGNALING PATHWAY	SET	250	0.12844	0.014771	0.058613	0.014223
GOBP PEPTIDE METABOLIC PROCESS	SET	779	0.069393	0.013884	0.031671	0.01423
GOBP T HELPER CELL LINEAGE COMMITMENT	SET	18	0.49347	0.015324	0.22523	0.014233
WP BDNFTRKB SIGNALING	SET	33	0.32586	0.013696	0.14881	0.014276
GOBP CARDIOBLAST PROLIFERATION	SET	10	0.68031	0.01575	0.31071	0.014285
GOBP NEGATIVE REGULATION OF FIBRINOLYSIS	SET	13	0.48565	0.012818	0.22181	0.014286
GOBP RIBONUCLEOPROTEIN COMPLEX SUBUNIT ORGANIZATION	SET	186	0.1268	0.012601	0.057913	0.014286
GOMF GABA RECEPTOR BINDING	SET	17	0.52485	0.01584	0.23986	0.014335
VETTER TARGETS OF PRKCA AND ETS1 UP	SET	16	0.43464	0.012726	0.19875	0.014381
GOBP NEGATIVE REGULATION OF LIPID KINASE ACTIVITY	SET	6	0.7056	0.012655	0.32273	0.014402
VARELA ZMPSTE24 TARGETS UP	SET	40	0.30721	0.014213	0.14053	0.01441
REACTOME GASTRULATION	SET	46	0.31583	0.015667	0.1445	0.01443
REACTOME TRANSPORT OF INORGANIC CATIONS ANIONS AND AMINO ACIDS OLIGOPEPTIDES	SET	99	0.20139	0.014635	0.092196	0.014473
WP PANCREATIC ADENOCARCINOMA PATHWAY	SET	83	0.22592	0.015038	0.10344	0.014489
WP MAMMARY GLAND DEVELOPMENT PATHWAY EMBRYONIC DEVELOPMENT STAGE 1 OF 4	SET	14	0.56131	0.015374	0.25728	0.014573
TSAI RESPONSE TO IONIZING RADIATION	SET	138	0.17123	0.014676	0.078568	0.014656
GOBP RESPONSE TO ACID CHEMICAL	SET	117	0.17827	0.014077	0.081805	0.014663
GOBP REGULATION OF SECONDARY HEART FIELD CARDIOBLAST PROLIFERATION	SET	9	0.70453	0.015474	0.32374	0.014776
GHO ATF5 TARGETS DN	SET	15	0.48314	0.013697	0.22214	0.014825
PEREZ TP53 AND TP63 TARGETS	SET	190	0.14735	0.014798	0.067752	0.014825
GOBP REGULATION OF CELL DEATH	SET	1491	0.05276	0.01431	0.024262	0.014837
GOBP REGULATION OF PROTEIN POLYMERIZATION	SET	176	0.14624	0.01414	0.067255	0.014842
REACTOME AKT PHOSPHORYLATES TARGETS IN THE NUCLEUS	SET	9	0.65061	0.01429	0.29931	0.014871
GOBP NON MEMBRANE BOUNDED ORGANELLE ASSEMBLY	SET	376	0.095547	0.01343	0.043964	0.014885
WP HYPERTROPHY MODEL	SET	19	0.50715	0.01618	0.23343	0.014913
GOBP REGULATION OF PROTEIN TARGETING TO MEMBRANE	SET	32	0.30418	0.01259	0.14008	0.014954
GOBP POSITIVE REGULATION OF EXOCYTOSIS	SET	74	0.22773	0.014317	0.10491	0.014984
GOBP ORGANELLE ASSEMBLY	SET	931	0.063451	0.013819	0.029243	0.015018
GOBP PROTEIN ACTIVATION CASCADE	SET	16	0.57911	0.016956	0.26702	0.015058
GOBP REGULATION OF CYTOSKELETON ORGANIZATION	SET	479	0.09083	0.014369	0.041892	0.015079
GOMF ZINC ION BINDING	SET	741	0.073756	0.014407	0.034036	0.015124
REACTOME FGFR1 MUTANT RECEPTOR ACTIVATION	SET	31	0.37728	0.01537	0.17415	0.015146
GOMF L ARGININE TRANSMEMBRANE TRANSPORTER ACTIVITY	SET	12	0.61778	0.015666	0.28522	0.015164
WP IL10 ANTIINFLAMMATORY SIGNALING PATHWAY	SET	12	0.53318	0.013521	0.24652	0.015284
MATSUDA NATURAL KILLER DIFFERENTIATION	SET	448	0.096241	0.014737	0.044501	0.01529
GOBP REGULATION OF INTRACELLULAR SIGNAL TRANSDUCTION	SET	1583	0.051841	0.014449	0.023973	0.015298
GOBP NEGATIVE REGULATION OF EPITHELIAL CELL PROLIFERATION INVOLVED IN PROSTATE GLAND DEVELOPMENT	SET	6	0.68624	0.012307	0.31738	0.015308
SCHLOSSER SERUM RESPONSE UP	SET	112	0.18606	0.014376	0.08606	0.015318
GOBP PHOSPHATE ION TRANSMEMBRANE TRANSPORT	SET	15	0.51071	0.014479	0.23652	0.015422
HUMMERICH SKIN CANCER PROGRESSION UP	SET	82	0.22879	0.015138	0.10601	0.015462
GOBP REGULATION OF CHONDROCYTE DEVELOPMENT	SET	6	0.94731	0.01699	0.43897	0.01547
WP DEVELOPMENT AND HETEROGENEITY OF THE ILC FAMILY	SET	31	0.37542	0.015294	0.17397	0.015472
GOBP REGULATION OF ENDOPLASMIC RETICULUM UNFOLDED PROTEIN RESPONSE	SET	26	0.3721	0.013884	0.17251	0.01551
GOBP VENTRICULAR CARDIAC MUSCLE CELL DEVELOPMENT	SET	10	0.74754	0.017306	0.34725	0.015677
REACTOME SIGNALING BY NODAL	SET	20	0.51428	0.016833	0.23911	0.015753
GOMF TRANSLATION REPRESSOR ACTIVITY	SET	28	0.34851	0.013494	0.16205	0.015762
GOBP T HELPER 17 CELL DIFFERENTIATION	SET	28	0.388	0.015024	0.18048	0.01579
GOBP D AMINO ACID TRANSPORT	SET	6	0.69758	0.012511	0.32463	0.015831
GOBP DNA METABOLIC PROCESS	SET	960	0.061662	0.013626	0.028721	0.015908
WP RAC1PAK1P38MMP2 PATHWAY	SET	66	0.24175	0.014356	0.11278	0.016043
GOBP REGULATION OF CELL MORPHOGENESIS	SET	225	0.13192	0.014403	0.061563	0.016068
KRIEG HYPOXIA NOT VIA KDM3A	SET	682	0.077387	0.014526	0.036113	0.016068
GOCC M BAND	SET	19	0.3657	0.011667	0.17068	0.01608
REACTOME HS GAG DEGRADATION	SET	19	0.42534	0.01357	0.19857	0.016102
GOBP T HELPER 17 CELL LINEAGE COMMITMENT	SET	14	0.56843	0.015569	0.26541	0.016115
BIOCARTA CARM1 PATHWAY	SET	12	0.64446	0.016343	0.30108	0.016164
GOMF ACTIN MONOMER BINDING	SET	24	0.40673	0.014582	0.19002	0.016166
GUO TARGETS OF IRS1 AND IRS2	SET	91	0.2055	0.014321	0.096019	0.016175
GOBP INORGANIC ANION TRANSMEMBRANE TRANSPORT	SET	113	0.19004	0.014749	0.08881	0.016189
GOBP MOTILE CILIUM ASSEMBLY	SET	61	0.23318	0.013314	0.10901	0.016222
GOBP REGULATION OF DNA TEMPLATED TRANSCRIPTION ELONGATION	SET	99	0.17505	0.012721	0.081836	0.016224
REACTOME NEGATIVE REGULATION OF FLT3	SET	15	0.48774	0.013827	0.22806	0.01624
GOBP REGULATION OF SYNAPTIC ASSEMBLY AT NEUROMUSCULAR JUNCTION	SET	6	0.83173	0.014917	0.38893	0.016244
BLALOCK ALZHEIMERS DISEASE INCIPIENT UP	SET	358	0.099911	0.01371	0.046763	0.016325
GOLUB ALL VS AML DN	SET	22	0.37303	0.012805	0.17461	0.016333
GOBP REGULATION OF NEUROMUSCULAR JUNCTION DEVELOPMENT	SET	8	0.68718	0.01423	0.32168	0.016338
GOCC PODOSOME	SET	30	0.33311	0.01335	0.15594	0.016342
GOBP MAMMARY GLAND EPITHELIAL CELL DIFFERENTIATION	SET	18	0.46773	0.014525	0.21918	0.016431
GOBP POSITIVE REGULATION OF MITOCHONDRIAL TRANSLATION	SET	14	0.41719	0.011427	0.19568	0.016513
JINESH BLEBBISHIELD TO IMMUNE CELL FUSION PBSHMS UP	SET	350	0.11	0.014927	0.051627	0.016567
REACTOME RHOBTB GTPASE CYCLE	SET	33	0.30217	0.0127	0.14183	0.016573
WP MELANOMA	SET	64	0.24478	0.014315	0.11501	0.016661
AMIT SERUM RESPONSE 20 MCF10A	SET	16	0.50149	0.014683	0.23578	0.016721
GOBP SCHWANN CELL MIGRATION	SET	4	1.0381	0.015202	0.48854	0.016809
KEGG ERBB SIGNALING PATHWAY	SET	84	0.212	0.014197	0.099835	0.016862
GOMF INSULIN BINDING	SET	5	1.0216	0.016727	0.48114	0.016869
GOBP MIDDLE EAR MORPHOGENESIS	SET	19	0.48716	0.015542	0.22951	0.016902
SCHWAB TARGETS OF BMYB POLYMORPHIC VARIANTS UP	SET	12	0.51225	0.01299	0.24134	0.016905
GOBP SEROTONIN UPTAKE	SET	12	0.60402	0.015318	0.2846	0.016911
GOMF SUMO LIGASE ACTIVITY	SET	12	0.6406	0.016245	0.30201	0.016963
GOBP DNA REPAIR DEPENDENT CHROMATIN REMODELING	SET	6	0.77324	0.013868	0.36481	0.01703
GOCC SUPRAMOLECULAR COMPLEX	SET	1281	0.056334	0.014249	0.026587	0.017057
GOMF SINGLE STRANDED DNA ENDODEOXYRIBONUCLEASE ACTIVITY	SET	10	0.77364	0.017911	0.3652	0.017078
GOBP POSITIVE REGULATION OF EXTRINSIC APOPTOTIC SIGNALING PATHWAY	SET	45	0.30641	0.015034	0.14467	0.017093
ROSS LEUKEMIA WITH MLL FUSIONS	SET	74	0.22086	0.013886	0.10434	0.017143
SCIAN INVERSED TARGETS OF TP53 AND TP73 UP	SET	10	0.71888	0.016643	0.3398	0.017197
GOBP POSITIVE REGULATION OF DNA TEMPLATED DNA REPLICATION	SET	12	0.49803	0.01263	0.23552	0.01724
GOBP NEGATIVE REGULATION OF PATHWAY RESTRICTED SMAD PROTEIN PHOSPHORYLATION	SET	10	0.66263	0.01534	0.31359	0.017306
GOBP REGULATION OF GLIAL CELL PROLIFERATION	SET	32	0.32625	0.013503	0.1544	0.01731
GOBP POTASSIUM ION TRANSPORT	SET	220	0.13637	0.014724	0.064545	0.01732
WP TRANSCRIPTIONAL ACTIVATION BY NRF2 IN RESPONSE TO PHYTOCHEMICALS	SET	15	0.53328	0.015119	0.25244	0.017329
MARKEY RB1 CHRONIC LOF UP	SET	104	0.18486	0.013767	0.087532	0.017353
REACTOME TCR SIGNALING	SET	101	0.19385	0.014228	0.09179	0.017356
GOBP PROTEIN CONTAINING COMPLEX ORGANIZATION	SET	1574	0.048512	0.013486	0.022979	0.017388
EPPERT LSC R	SET	35	0.32358	0.014005	0.1534	0.017462
GRYDER PAX3FOXO1 ENHANCERS IN TADS	SET	978	0.066	0.014713	0.031298	0.017489
GOMF PHOSPHATIDYLINOSITOL 3 4 BISPHOSPHATE BINDING	SET	27	0.33379	0.012692	0.15834	0.017518
KEGG RENAL CELL CARCINOMA	SET	67	0.23156	0.013855	0.10986	0.017534
GOBP EPITHELIAL TO MESENCHYMAL TRANSITION	SET	157	0.1602	0.014637	0.076008	0.017538
GOBP RESPONSE TO MUSCLE STRETCH	SET	25	0.42348	0.015495	0.20116	0.017646
GOCC SCHMIDT LANTERMAN INCISURE	SET	11	0.61613	0.01496	0.29271	0.017656
GOBP RESPONSE TO ANGIOTENSIN	SET	29	0.35516	0.013995	0.16874	0.017662
GOBP MESENCHYMAL CELL DIFFERENTIATION	SET	234	0.13253	0.014752	0.063019	0.01774
GOBP REGULATION OF BASEMENT MEMBRANE ORGANIZATION	SET	11	0.57005	0.013841	0.2712	0.017784
GOBP PEPTIDE BIOSYNTHETIC PROCESS	SET	660	0.071938	0.013292	0.034251	0.017859
REACTOME TOLL LIKE RECEPTOR CASCADES	SET	156	0.15347	0.013978	0.0731	0.017895
GOCC RIBONUCLEOPROTEIN GRANULE	SET	254	0.11517	0.013349	0.054869	0.017917
GOBP REGULATION OF OSSIFICATION	SET	109	0.19675	0.014998	0.093775	0.017957
BIOCARTA P27 PATHWAY	SET	13	0.51692	0.013643	0.24641	0.01797
GOBP MAMMARY GLAND EPITHELIUM DEVELOPMENT	SET	64	0.25008	0.014625	0.11923	0.017986
UEDA CENTRAL CLOCK	SET	82	0.22361	0.014795	0.10664	0.018012
TURJANSKI MAPK1 AND MAPK2 TARGETS	SET	11	0.59388	0.01442	0.28327	0.018027
GOMF PHOSPHATIDYLINOSITOL BISPHOSPHATE BINDING	SET	101	0.18838	0.013826	0.089938	0.01811
GOBP PHAGOCYTOSIS ENGULFMENT	SET	46	0.29815	0.01479	0.1424	0.01815
INAMURA LUNG CANCER SCC DN	SET	12	0.5531	0.014026	0.26419	0.018157
BIOCARTA GH PATHWAY	SET	26	0.34861	0.013008	0.16653	0.018163
BIOCARTA PTEN PATHWAY	SET	18	0.40094	0.012451	0.19171	0.018253
BRIDEAU IMPRINTED GENES	SET	60	0.28289	0.01602	0.13539	0.018339
GOBP REGULATION OF NUCLEAR CELL CYCLE DNA REPLICATION	SET	10	0.52189	0.012082	0.2498	0.018349
GOBP PHENOTYPIC SWITCHING	SET	5	0.95177	0.015583	0.45577	0.018394
GOBP NEGATIVE REGULATION OF ARP2 3 COMPLEX MEDIATED ACTIN NUCLEATION	SET	7	0.59943	0.011611	0.28705	0.018396
WP B CELL RECEPTOR SIGNALING PATHWAY	SET	92	0.19465	0.013639	0.093238	0.018419
KEGG NOD LIKE RECEPTOR SIGNALING PATHWAY	SET	56	0.2537	0.013882	0.12161	0.01849
MIKKELSEN NPC LCP WITH H3K4ME3	SET	55	0.26323	0.014275	0.12618	0.01849
CAIRO PML TARGETS BOUND BY MYC DN	SET	12	0.57029	0.014462	0.2734	0.0185
GOBP HOST MEDIATED REGULATION OF INTESTINAL MICROBIOTA COMPOSITION	SET	8	0.73076	0.015133	0.35034	0.018503
GOMF CYTOSKELETAL PROTEIN BINDING	SET	915	0.064079	0.013842	0.030725	0.018516
HELLER SILENCED BY METHYLATION DN	SET	103	0.18911	0.014015	0.090677	0.01852
GOBP POSITIVE REGULATION OF VASCULAR ASSOCIATED SMOOTH MUSCLE CELL APOPTOTIC PROCESS	SET	5	1.0313	0.016885	0.49456	0.018526
GOBP SPHINGOLIPID TRANSLOCATION	SET	5	0.8056	0.01319	0.38636	0.018537
GAUSSMANN MLL AF4 FUSION TARGETS B DN	SET	7	0.71963	0.01394	0.34514	0.018542
PID PI3KCI AKT PATHWAY	SET	34	0.30853	0.013162	0.14804	0.018583
PID HDAC CLASSI PATHWAY	SET	60	0.24924	0.014115	0.11965	0.018629
WP SYNAPTIC SIGNALING PATHWAYS ASSOCIATED WITH AUTISM SPECTRUM DISORDER	SET	49	0.27498	0.014077	0.13223	0.018793
GOBP SPLICEOSOMAL CONFORMATIONAL CHANGES TO GENERATE CATALYTIC CONFORMATION	SET	5	0.60021	0.0098268	0.28872	0.018823
REN BOUND BY E2F	SET	55	0.22259	0.012071	0.10708	0.018832
GOBP REGULATION OF CELLULAR RESPONSE TO STRESS	SET	663	0.073569	0.013623	0.035394	0.018834
GOCC POLE PLASM	SET	21	0.41869	0.014042	0.20148	0.018859
GOBP NEGATIVE REGULATION OF CALCIUM ION TRANSMEMBRANE TRANSPORT VIA HIGH VOLTAGE GATED CALCIUM CHANNEL	SET	4	1.0795	0.015809	0.51992	0.018939
GOCC CHROMOSOME	SET	1707	0.047276	0.013633	0.022796	0.019051
GOBP CELL SUBSTRATE JUNCTION ORGANIZATION	SET	100	0.19427	0.014188	0.093697	0.019075
GOBP REGULATION OF PHOSPHORUS METABOLIC PROCESS	SET	1240	0.055631	0.01386	0.026833	0.019083
APPEL IMATINIB RESPONSE	SET	30	0.33838	0.013561	0.16328	0.019124
REACTOME INTERLEUKIN 1 FAMILY SIGNALING	SET	141	0.1624	0.014068	0.078381	0.019144
LU AGING BRAIN UP	SET	243	0.12988	0.014729	0.06269	0.01915
GOBP MAINTENANCE OF CELL NUMBER	SET	168	0.14649	0.013841	0.070727	0.019178
REACTOME GROWTH HORMONE RECEPTOR SIGNALING	SET	22	0.44853	0.015397	0.21662	0.019207
REACTOME DEFECTIVE EXT2 CAUSES EXOSTOSES 2	SET	12	0.58885	0.014933	0.28447	0.019233
GOBP REGULATION OF SODIUM ION TRANSPORT	SET	84	0.22653	0.015169	0.10944	0.019237
BIOCARTA BCELLSURVIVAL PATHWAY	SET	14	0.52814	0.014465	0.25516	0.019242
GOBP EXTRINSIC APOPTOTIC SIGNALING PATHWAY VIA DEATH DOMAIN RECEPTORS	SET	79	0.21435	0.013922	0.10358	0.019257
RAMALHO STEMNESS DN	SET	65	0.23855	0.014059	0.11529	0.019273
GAUSSMANN MLL AF4 FUSION TARGETS C UP	SET	161	0.14221	0.013156	0.068728	0.019276
GOBP POSITIVE REGULATION OF TRANSCRIPTION FROM RNA POLYMERASE II PROMOTER INVOLVED IN CELLULAR RESPONSE TO CHEMICAL STIMULUS	SET	19	0.44137	0.014081	0.21344	0.019332
GOBP REGULATION OF VENTRICULAR CARDIAC MUSCLE CELL MEMBRANE REPOLARIZATION	SET	19	0.45811	0.014615	0.22156	0.019344
GOBP CHONDROITIN SULFATE CATABOLIC PROCESS	SET	5	0.7022	0.011497	0.33969	0.019366
REACTOME INTERLEUKIN 7 SIGNALING	SET	22	0.45492	0.015616	0.22013	0.019395
WHITE NEUROBLASTOMA WITH 1P36.3 DELETION	SET	19	0.61942	0.019762	0.29973	0.019395
TAGHAVI NEOPLASTIC TRANSFORMATION	SET	11	0.57923	0.014064	0.28034	0.019413
GOBP REGULATION OF RECEPTOR MEDIATED ENDOCYTOSIS INVOLVED IN CHOLESTEROL TRANSPORT	SET	4	0.93218	0.013651	0.45183	0.019557
GOMF PROTEIN KINASE A BINDING	SET	48	0.27594	0.013981	0.13379	0.01959
REACTOME NUCLEOTIDE BINDING DOMAIN LEUCINE RICH REPEAT CONTAINING RECEPTOR NLR SIGNALING PATHWAYS	SET	51	0.2821	0.014732	0.13688	0.019659
GOMF FATTY ACID DERIVATIVE BINDING	SET	17	0.41098	0.012403	0.19952	0.019716
GOBP ORNITHINE TRANSPORT	SET	6	0.7703	0.013815	0.37415	0.019765
WP FRAGILE X SYNDROME	SET	115	0.17073	0.013366	0.08295	0.01979
PID TGFBR PATHWAY	SET	52	0.27974	0.014751	0.13609	0.019919
GOMF INHIBITORY MHC CLASS I RECEPTOR ACTIVITY	SET	8	0.81321	0.01684	0.39568	0.019935
GOBP MITOCHONDRIAL FUSION	SET	30	0.30289	0.012139	0.1475	0.020023
GOBP MAINTENANCE OF CELL POLARITY	SET	16	0.51915	0.0152	0.25323	0.020186
GOBP CELLULAR RESPONSE TO VASCULAR ENDOTHELIAL GROWTH FACTOR STIMULUS	SET	59	0.25444	0.014289	0.12417	0.020235
REACTOME TRNA MODIFICATION IN THE MITOCHONDRION	SET	9	0.5562	0.012216	0.2716	0.020294
GOBP POSITIVE REGULATION OF T CELL TOLERANCE INDUCTION	SET	7	0.7008	0.013575	0.34242	0.020356
GOBP EXTRINSIC APOPTOTIC SIGNALING PATHWAY	SET	209	0.13296	0.013997	0.065008	0.020423
OUELLET CULTURED OVARIAN CANCER INVASIVE VS LMP UP	SET	63	0.24467	0.014197	0.11963	0.020427
GOBP EPITHELIAL CELL PROLIFERATION INVOLVED IN PROSTATE GLAND DEVELOPMENT	SET	10	0.56109	0.01299	0.27457	0.02051
GOBP POSITIVE REGULATION OF CHONDROCYTE PROLIFERATION	SET	8	0.68486	0.014182	0.33519	0.020523
GOBP POSITIVE REGULATION OF MOLECULAR FUNCTION	SET	1369	0.052272	0.013633	0.025625	0.02069
GOBP MYELOID PROGENITOR CELL DIFFERENTIATION	SET	9	0.66606	0.014629	0.32657	0.020704
WP REGULATION OF ACTIN CYTOSKELETON	SET	140	0.161	0.013898	0.07901	0.020797
REACTOME NOD1 2 SIGNALING PATHWAY	SET	33	0.3476	0.01461	0.1706	0.020807
GOBP CHORIO ALLANTOIC FUSION	SET	7	0.77952	0.0151	0.38275	0.020852
GOBP POSITIVE REGULATION OF FAT CELL DIFFERENTIATION	SET	63	0.24673	0.014317	0.12117	0.020872
GOBP BASEMENT MEMBRANE ASSEMBLY	SET	9	0.5916	0.012994	0.29076	0.020952
NIKOLSKY BREAST CANCER 10Q22 AMPLICON	SET	8	0.79843	0.016534	0.39242	0.020952
GOMF DIPEPTIDASE ACTIVITY	SET	16	0.47554	0.013924	0.23374	0.020958
GOBP REGULATION OF MUSCLE ADAPTATION	SET	75	0.22369	0.014158	0.10995	0.020963
GOBP MODULATION OF EXCITATORY POSTSYNAPTIC POTENTIAL	SET	42	0.30309	0.014368	0.14899	0.020967
WP MICROTUBULE CYTOSKELETON REGULATION	SET	46	0.26068	0.012931	0.12818	0.020994
GOBP POSITIVE REGULATION OF APOPTOTIC DNA FRAGMENTATION	SET	4	0.88265	0.012926	0.43411	0.021022
GOBP BRADYKININ CATABOLIC PROCESS	SET	7	0.80743	0.015641	0.39712	0.021023
PID IL6 7 PATHWAY	SET	45	0.28837	0.014149	0.14187	0.021052
REACTOME COHESIN LOADING ONTO CHROMATIN	SET	8	0.78647	0.016286	0.38712	0.021106
BROWNE HCMV INFECTION 1HR UP	SET	48	0.2769	0.01403	0.1363	0.021108
GOBP ORGAN GROWTH	SET	153	0.15596	0.014069	0.076771	0.021108
PODAR RESPONSE TO ADAPHOSTIN UP	SET	132	0.17608	0.014762	0.086687	0.021123
MILI PSEUDOPODIA HAPTOTAXIS DN	SET	628	0.072664	0.013108	0.035804	0.021212
BIOCARTA IL6 PATHWAY	SET	20	0.38837	0.012712	0.19148	0.021274
GOBP MACROMOLECULE CATABOLIC PROCESS	SET	1255	0.051665	0.012944	0.025477	0.021292
GOCC CELL SURFACE	SET	769	0.072144	0.014345	0.035592	0.02134
SESTO RESPONSE TO UV C5	SET	46	0.2766	0.013721	0.13648	0.021355
GOBP MESENCHYMAL STEM CELL MAINTENANCE INVOLVED IN NEPHRON MORPHOGENESIS	SET	5	0.97804	0.016013	0.48324	0.021498
BIOCARTA TRKA PATHWAY	SET	14	0.40141	0.010994	0.19835	0.021504
GOBP CAMERA TYPE EYE PHOTORECEPTOR CELL DIFFERENTIATION	SET	28	0.34048	0.013183	0.16829	0.021534
GOBP NEGATIVE REGULATION OF MONOATOMIC ION TRANSPORT	SET	112	0.18304	0.014142	0.090498	0.021567
GOBP REGULATION OF SYNAPTIC TRANSMISSION GABAERGIC	SET	35	0.31219	0.013512	0.15444	0.021624
GOBP NEGATIVE REGULATION OF PROTEIN CATABOLIC PROCESS	SET	96	0.18033	0.012906	0.089213	0.021628
GOMF LBD DOMAIN BINDING	SET	5	1.0737	0.017579	0.53153	0.021701
SASSON RESPONSE TO GONADOTROPHINS UP	SET	78	0.20842	0.013451	0.1032	0.021727
BRACHAT RESPONSE TO METHOTREXATE UP	SET	21	0.40647	0.013633	0.20128	0.021728
GOBP NEGATIVE REGULATION OF MONOATOMIC ION TRANSMEMBRANE TRANSPORT	SET	87	0.20363	0.013876	0.10086	0.021755
WP ETHANOL METABOLISM PRODUCTION OF ROS BY CYP2E1	SET	9	0.50649	0.011124	0.25089	0.021765
GOBP SPHINGOMYELIN METABOLIC PROCESS	SET	20	0.37156	0.012162	0.18411	0.021796
GOBP SMOOTH MUSCLE CELL APOPTOTIC PROCESS	SET	21	0.41119	0.013791	0.20381	0.021828
GOBP TELENCEPHALON GLIAL CELL MIGRATION	SET	25	0.37568	0.013746	0.18623	0.021843
GOMF MONOATOMIC ANION SODIUM SYMPORTER ACTIVITY	SET	16	0.48979	0.014341	0.24281	0.021847
GOBP NEURAL CREST CELL MIGRATION INVOLVED IN AUTONOMIC NERVOUS SYSTEM DEVELOPMENT	SET	6	0.76223	0.01367	0.37792	0.021861
GOBP MUSCLE ADAPTATION	SET	99	0.19489	0.014162	0.096658	0.021894
GOBP REGULATION OF TRANSPORTER ACTIVITY	SET	270	0.1139	0.013606	0.056501	0.021911
GOBP CARDIAC MUSCLE CELL CONTRACTION	SET	67	0.24902	0.014899	0.12353	0.021919
GOCC A BAND	SET	32	0.2858	0.011829	0.14185	0.02197
GOMF CALMODULIN DEPENDENT PROTEIN PHOSPHATASE ACTIVITY	SET	5	0.90324	0.014788	0.44836	0.021984
GOBP REGULATION OF ACTIN FILAMENT BUNDLE ASSEMBLY	SET	97	0.19316	0.013895	0.095913	0.022016
GOMF PROTEIN TYROSINE PHOSPHATASE ACTIVITY	SET	88	0.19709	0.013507	0.097933	0.022094
BIOCARTA KERATINOCYTE PATHWAY	SET	43	0.28096	0.013476	0.13963	0.02211
GOBP NEGATIVE REGULATION OF POTASSIUM ION TRANSPORT	SET	29	0.35758	0.01409	0.17779	0.02216
HADDAD T LYMPHOCYTE AND NK PROGENITOR UP	SET	72	0.22565	0.013994	0.11221	0.022176
REACTOME MUSCLE CONTRACTION	SET	194	0.13964	0.014169	0.069456	0.022196
GOBP RESPONSE TO ALDOSTERONE	SET	12	0.57659	0.014622	0.28687	0.022225
SIG INSULIN RECEPTOR PATHWAY IN CARDIAC MYOCYTES	SET	48	0.25214	0.012776	0.12549	0.022265
GOBP RECEPTOR MEDIATED ENDOCYTOSIS INVOLVED IN CHOLESTEROL TRANSPORT	SET	6	0.72838	0.013063	0.36256	0.022278
GOMF NITRIC OXIDE SYNTHASE REGULATOR ACTIVITY	SET	7	0.64111	0.012419	0.31916	0.02229
SHARMA ASTROCYTOMA WITH NF1 SYNDROM	SET	5	0.80204	0.013131	0.39931	0.022301
DER IFN GAMMA RESPONSE DN	SET	10	0.50638	0.011723	0.25214	0.022311
ZHOU PANCREATIC ENDOCRINE PROGENITOR	SET	12	0.53591	0.01359	0.26686	0.022317
WEBER METHYLATED HCP IN FIBROBLAST UP	SET	6	0.8533	0.015304	0.42534	0.022426
BIOCARTA EIF4 PATHWAY	SET	24	0.35566	0.012751	0.1774	0.022499
GOBP REGULATION OF MICROTUBULE POLYMERIZATION	SET	51	0.2461	0.012853	0.12279	0.02253
REACTOME NUCLEAR EVENTS STIMULATED BY ALK SIGNALING IN CANCER	SET	18	0.46654	0.014488	0.23285	0.022562
WP PHOSPHODIESTERASES IN NEURONAL FUNCTION	SET	54	0.25144	0.013511	0.12549	0.022562
BIOCARTA P53 PATHWAY	SET	16	0.43365	0.012697	0.21656	0.022627
PODAR RESPONSE TO ADAPHOSTIN DN	SET	18	0.46805	0.014534	0.23383	0.022667
GOBP BASIC AMINO ACID TRANSPORT	SET	20	0.40725	0.01333	0.20349	0.022685
GOBP REGULATION OF COMPLEMENT ACTIVATION CLASSICAL PATHWAY	SET	9	0.7741	0.017002	0.38728	0.022823
REACTOME SIGNALING BY CYTOSOLIC FGFR1 FUSION MUTANTS	SET	18	0.48213	0.014972	0.2413	0.022863
SIG PIP3 SIGNALING IN B LYMPHOCYTES	SET	32	0.33526	0.013876	0.16792	0.022944
REACTOME REGULATION OF PTEN MRNA TRANSLATION	SET	9	0.54221	0.011909	0.27168	0.022987
GOBP NEGATIVE REGULATION OF CELL JUNCTION ASSEMBLY	SET	29	0.35847	0.014125	0.17974	0.023062
GOBP REGULATION OF ORGAN GROWTH	SET	81	0.21177	0.013927	0.10624	0.023125
GOMF PROTEIN TYROSINE SERINE THREONINE PHOSPHATASE ACTIVITY	SET	40	0.2966	0.013722	0.14882	0.023139
GOBP RESPONSE TO YEAST	SET	6	0.78667	0.014109	0.39473	0.023141
REACTOME TNFR1 INDUCED PROAPOPTOTIC SIGNALING	SET	20	0.38804	0.012701	0.19472	0.023152
BIOCARTA TCR PATHWAY	SET	43	0.25973	0.012458	0.13038	0.023183
WP ALPHA 6 BETA 4 SIGNALING PATHWAY	SET	33	0.31892	0.013404	0.16011	0.023203
GOBP POSITIVE REGULATION OF CELLULAR COMPONENT ORGANIZATION	SET	996	0.05785	0.013008	0.029045	0.023208
GOMF PROTEIN SERINE KINASE ACTIVITY	SET	341	0.097842	0.013109	0.049179	0.023331
JOHNSTONE PARVB TARGETS 1 DN	SET	59	0.25316	0.014217	0.12728	0.023359
NICK RESPONSE TO PROC TREATMENT DN	SET	24	0.37446	0.013425	0.18829	0.023377
GOMF MHC CLASS I RECEPTOR ACTIVITY	SET	11	0.68168	0.016551	0.34285	0.023397
GOBP LABYRINTHINE LAYER DEVELOPMENT	SET	43	0.29743	0.014266	0.14967	0.023454
REACTOME CD28 DEPENDENT PI3K AKT SIGNALING	SET	21	0.39406	0.013216	0.19829	0.023454
GOBP REGULATION OF ANTIGEN RECEPTOR MEDIATED SIGNALING PATHWAY	SET	58	0.2156	0.012005	0.1085	0.023462
BOYAULT LIVER CANCER SUBCLASS G56 DN	SET	16	0.47474	0.0139	0.239	0.023503
GOBP GOLGI VESICLE BUDDING	SET	10	0.52254	0.012097	0.26311	0.023524
SCHUETZ BREAST CANCER DUCTAL INVASIVE UP	SET	317	0.11011	0.014233	0.055475	0.023591
GOBP POST TRANSLATIONAL PROTEIN TARGETING TO MEMBRANE TRANSLOCATION	SET	9	0.56648	0.012442	0.28551	0.023629
GOBP SEMAPHORIN PLEXIN SIGNALING PATHWAY INVOLVED IN NEURON PROJECTION GUIDANCE	SET	14	0.52614	0.014411	0.26544	0.023737
GOBP POSITIVE REGULATION OF CELL DIFFERENTIATION	SET	782	0.067282	0.013486	0.033951	0.023763
GOBP NEGATIVE REGULATION OF PROTEIN MODIFICATION PROCESS	SET	450	0.086207	0.013229	0.04351	0.023787
GOBP REGULATION OF ENDOTHELIAL CELL MIGRATION	SET	158	0.14885	0.013643	0.075144	0.023809
FARMER BREAST CANCER CLUSTER 7	SET	19	0.41005	0.013082	0.20718	0.023904
GOCC ACTIVIN RECEPTOR COMPLEX	SET	6	1.0303	0.018478	0.52064	0.02392
GOBP REGULATION OF PROTEIN CONTAINING COMPLEX ASSEMBLY	SET	377	0.090602	0.012751	0.045809	0.023984
SIMBULAN UV RESPONSE IMMORTALIZED DN	SET	31	0.33761	0.013753	0.17073	0.024002
LIEN BREAST CARCINOMA METAPLASTIC VS DUCTAL UP	SET	76	0.21875	0.013937	0.11063	0.024007
GOBP NEGATIVE REGULATION OF LEUKOCYTE PROLIFERATION	SET	85	0.19295	0.012997	0.097584	0.024012
REACTOME INTRINSIC PATHWAY FOR APOPTOSIS	SET	53	0.23372	0.012442	0.11821	0.024023
GOBP INTERLEUKIN 10 PRODUCTION	SET	54	0.25674	0.013796	0.12997	0.024119
GOBP LYMPHANGIOGENESIS	SET	16	0.47323	0.013856	0.23961	0.024142
WP FOLLICLE STIMULATING HORMONE FSH SIGNALING PATHWAY	SET	27	0.3716	0.014129	0.18817	0.024153
REACTOME CONSTITUTIVE SIGNALING BY AKT1 E17K IN CANCER	SET	25	0.33702	0.012331	0.17068	0.024166
PID PTP1B PATHWAY	SET	52	0.25418	0.013404	0.12887	0.024291
GOBP HISTONE H2A UBIQUITINATION	SET	23	0.3075	0.010792	0.156	0.024361
GOBP RESPONSE TO FLUORIDE	SET	5	0.6895	0.011289	0.34994	0.024408
GOBP CEREBRAL CORTEX RADIALLY ORIENTED CELL MIGRATION	SET	34	0.32365	0.013807	0.16438	0.024489
BURTON ADIPOGENESIS 1	SET	29	0.36375	0.014333	0.18483	0.024542
GOCC LYSOSOMAL LUMEN	SET	90	0.17997	0.012472	0.091451	0.024547
LI INDUCED T TO NATURAL KILLER DN	SET	127	0.1625	0.013365	0.082613	0.024597
GOBP GERM CELL DEVELOPMENT	SET	300	0.10225	0.012864	0.051994	0.024624
SMID BREAST CANCER LUMINAL A DN	SET	16	0.38654	0.011317	0.19657	0.024634
GOMF PLUS END DIRECTED MICROTUBULE MOTOR ACTIVITY	SET	26	0.31519	0.011761	0.16038	0.024701
WILLIAMS ESR2 TARGETS UP	SET	28	0.30939	0.01198	0.15747	0.02473
GOBP ARGININE CATABOLIC PROCESS	SET	9	0.62155	0.013651	0.31636	0.024732
OZEN MIR125B1 TARGETS	SET	22	0.39446	0.013541	0.20079	0.024744
GOBP REGULATION OF DENDRITIC CELL DIFFERENTIATION	SET	10	0.51828	0.011999	0.2639	0.024775
GOBP TRAIL ACTIVATED APOPTOTIC SIGNALING PATHWAY	SET	11	0.62183	0.015098	0.31672	0.024811
WP ENDOMETRIAL CANCER	SET	60	0.23057	0.013058	0.1175	0.024874
GOBP BRANCHING INVOLVED IN MAMMARY GLAND DUCT MORPHOGENESIS	SET	19	0.45901	0.014644	0.23397	0.024901
GOBP NEGATIVE REGULATION OF HUMORAL IMMUNE RESPONSE MEDIATED BY CIRCULATING IMMUNOGLOBULIN	SET	10	0.61287	0.014188	0.31247	0.024928
PID AR PATHWAY	SET	58	0.24699	0.013753	0.12596	0.024958
PID IL2 STAT5 PATHWAY	SET	27	0.32413	0.012324	0.1653	0.024959
GOBP REVERSIBLE DIFFERENTIATION	SET	4	0.98113	0.014368	0.5004	0.024966
REACTOME TRAFFICKING OF MYRISTOYLATED PROTEINS TO THE CILIUM	SET	4	0.8814	0.012907	0.44978	0.025028
WP EMBRYONIC STEM CELL PLURIPOTENCY PATHWAYS	SET	109	0.17875	0.013626	0.091226	0.025038
GOBP POSITIVE REGULATION OF REGULATORY T CELL DIFFERENTIATION	SET	17	0.45552	0.013747	0.23251	0.025057
GOMF PROFILIN BINDING	SET	10	0.54752	0.012676	0.27949	0.025063
VALK AML CLUSTER 7	SET	24	0.37276	0.013364	0.19043	0.025154
GOBP TISSUE REMODELING	SET	161	0.14164	0.013104	0.07237	0.025175
GOBP POSITIVE REGULATION OF GLUCOSE IMPORT	SET	36	0.2978	0.013072	0.15227	0.025255
GOBP NEGATIVE REGULATION OF DEVELOPMENTAL PROCESS	SET	834	0.064465	0.013325	0.03297	0.025285
NAGASHIMA EGF SIGNALING UP	SET	55	0.25714	0.013944	0.13153	0.0253
GOBP TRANSMEMBRANE TRANSPORT	SET	1424	0.049422	0.013125	0.025286	0.02533
GOBP MAMMARY GLAND DUCT MORPHOGENESIS	SET	27	0.36968	0.014057	0.18932	0.025436
GOBP POSTSYNAPSE ORGANIZATION	SET	166	0.13965	0.013117	0.071523	0.025446
GOCC CD40 RECEPTOR COMPLEX	SET	11	0.45055	0.01094	0.23077	0.025456
FARMER BREAST CANCER BASAL VS LULMINAL	SET	302	0.10286	0.012984	0.052693	0.025469
GOBP DNA TEMPLATED TRANSCRIPTION ELONGATION	SET	123	0.1431	0.011583	0.073339	0.025527
GOBP NEGATIVE REGULATION OF CELL ACTIVATION	SET	203	0.12729	0.013209	0.06524	0.025528
REACTOME SIGNALING BY FLT3 ITD AND TKD MUTANTS	SET	16	0.45264	0.013253	0.23221	0.025639
PID AP1 PATHWAY	SET	68	0.21949	0.01323	0.11261	0.025645
JIANG AGING CEREBRAL CORTEX DN	SET	46	0.27442	0.013613	0.14081	0.025662
GOBP DE NOVO PYRIMIDINE NUCLEOBASE BIOSYNTHETIC PROCESS	SET	6	0.91091	0.016337	0.46741	0.025665
GRAHAM CML DIVIDING VS NORMAL QUIESCENT DN	SET	78	0.22575	0.01457	0.11589	0.025713
WP DNA DAMAGE RESPONSE ONLY ATM DEPENDENT	SET	107	0.17136	0.012943	0.087964	0.025713
MIKKELSEN MCV6 ICP WITH H3K4ME3 AND H3K27ME3	SET	32	0.34323	0.014206	0.1762	0.025716
WP BREAST CANCER PATHWAY	SET	148	0.14757	0.013094	0.075803	0.025792
GOBP NEGATIVE REGULATION OF CELLULAR RESPONSE TO OXIDATIVE STRESS	SET	2	1.5203	0.015744	0.78104	0.025806
WP NRP1TRIGGERED SIGNALING PATHWAYS IN PANCREATIC CANCER	SET	52	0.24681	0.013015	0.12697	0.025965
LEI MYB TARGETS	SET	299	0.10449	0.013125	0.053761	0.025976
GOBP NEGATIVE REGULATION OF TRANSCRIPTION BY RNA POLYMERASE II	SET	852	0.06197	0.01294	0.03189	0.025999
GOBP SEROTONIN TRANSPORT	SET	19	0.45581	0.014542	0.23464	0.026044
HOLLEMAN PREDNISOLONE RESISTANCE B ALL DN	SET	10	0.50359	0.011659	0.25936	0.026097
PID ERBB2 ERBB3 PATHWAY	SET	44	0.24979	0.012119	0.12866	0.026114
KEGG CHRONIC MYELOID LEUKEMIA	SET	71	0.20957	0.012907	0.108	0.026169
WP G PROTEIN SIGNALING PATHWAYS	SET	90	0.19082	0.013224	0.098364	0.026203
GOBP REGULATION OF ACTIN FILAMENT LENGTH	SET	139	0.15079	0.01297	0.077746	0.026224
GOBP NEGATIVE REGULATION OF COAGULATION	SET	53	0.24464	0.013023	0.12616	0.026248
BIOCARTA CD40 PATHWAY	SET	12	0.50865	0.012899	0.26234	0.026266
GOMF GROWTH FACTOR RECEPTOR BINDING	SET	134	0.1664	0.014055	0.085862	0.026323
GOBP NEGATIVE REGULATION OF OXIDATIVE STRESS INDUCED CELL DEATH	SET	43	0.25938	0.012441	0.13391	0.026383
REACTOME TNFR1 INDUCED NFKAPPAB SIGNALING PATHWAY	SET	28	0.33158	0.012839	0.17124	0.026423
GOBP PHOSPHATE ION TRANSPORT	SET	25	0.34808	0.012736	0.17977	0.026429
GOBP NEURAL CREST CELL FATE COMMITMENT	SET	6	0.80575	0.014451	0.41625	0.026458
BIOCARTA TGFB PATHWAY	SET	19	0.47635	0.015197	0.24644	0.026632
GOBP NEGATIVE REGULATION OF CELL VOLUME	SET	5	0.91284	0.014945	0.47235	0.026655
GOBP RESPONSE TO GRANULOCYTE MACROPHAGE COLONY STIMULATING FACTOR	SET	9	0.57856	0.012707	0.29947	0.02669
WP BIOMARKERS FOR PYRIMIDINE METABOLISM DISORDERS	SET	15	0.41359	0.011725	0.21412	0.026714
GOBP CELL SURFACE RECEPTOR SIGNALING PATHWAY INVOLVED IN HEART DEVELOPMENT	SET	29	0.34765	0.013699	0.18	0.026726
ENGELMANN CANCER PROGENITORS UP	SET	47	0.26747	0.013411	0.13852	0.026757
BIOCARTA IL1R PATHWAY	SET	28	0.35037	0.013566	0.18147	0.026765
GOMF ORGANIC ACID SODIUM SYMPORTER ACTIVITY	SET	32	0.32703	0.013536	0.16944	0.026809
GOBP ACTIN FILAMENT DEPOLYMERIZATION	SET	57	0.22584	0.012467	0.11702	0.026814
GOMF GLUTAMATE SODIUM SYMPORTER ACTIVITY	SET	5	0.93003	0.015227	0.48191	0.026817
GOBP NEGATIVE REGULATION OF SMOOTH MUSCLE CELL APOPTOTIC PROCESS	SET	10	0.54155	0.012537	0.28077	0.026888
GOBP MYCOTOXIN METABOLIC PROCESS	SET	7	0.61561	0.011925	0.31932	0.026943
TAKADA GASTRIC CANCER COPY NUMBER DN	SET	29	0.38256	0.015075	0.19847	0.026966
GOBP CYCLIC NUCLEOTIDE METABOLIC PROCESS	SET	38	0.28506	0.012855	0.14802	0.027069
BIOCARTA FOSB PATHWAY	SET	5	0.70973	0.01162	0.36861	0.027096
GILMORE CORE NFKB PATHWAY	SET	11	0.48732	0.011832	0.25315	0.02712
GOBP REGULATION OF RESPONSE TO ENDOPLASMIC RETICULUM STRESS	SET	71	0.20246	0.012469	0.10523	0.027189
RADAEVA RESPONSE TO IFNA1 UP	SET	43	0.27762	0.013316	0.14432	0.027211
GOBP HEME TRANSPORT	SET	9	0.52903	0.011619	0.27504	0.027218
BIOCARTA BLYMPHOCYTE PATHWAY	SET	9	0.5704	0.012528	0.29656	0.027223
NIKOLSKY BREAST CANCER 17Q21 Q25 AMPLICON	SET	325	0.1697	0.022207	0.08823	0.027225
GOMF SIGNAL SEQUENCE BINDING	SET	44	0.23783	0.011539	0.12366	0.027229
GOBP NEGATIVE REGULATION OF OSTEOBLAST PROLIFERATION	SET	12	0.57156	0.014494	0.29727	0.027267
WP ANTIVIRAL AND ANTIINFLAMMATORY EFFECTS OF NRF2 ON SARSCOV2 PATHWAY	SET	27	0.336	0.012776	0.17481	0.027302
GOBP POSITIVE REGULATION OF MITOCHONDRIAL CALCIUM ION CONCENTRATION	SET	10	0.55348	0.012814	0.28797	0.027312
CARRILLOREIXACH HEPATOBLASTOMA VS NORMAL UP	SET	775	0.065182	0.013009	0.03392	0.027333
GOBP RESPONSE TO PEPTIDOGLYCAN	SET	13	0.44073	0.011633	0.22935	0.027334
KUNINGER IGF1 VS PDGFB TARGETS DN	SET	41	0.31429	0.014721	0.16389	0.027582
GOBP REGULATION OF DNA METABOLIC PROCESS	SET	488	0.076411	0.012198	0.039871	0.027661
GOBP ASTROCYTE DEVELOPMENT	SET	37	0.30077	0.013384	0.15697	0.027688
GOMF MONOATOMIC ANION TRANSMEMBRANE TRANSPORTER ACTIVITY	SET	112	0.1715	0.013251	0.089512	0.027692
GOMF NUCLEAR GLUCOCORTICOID RECEPTOR BINDING	SET	13	0.52199	0.013777	0.27247	0.027708
GOBP POSITIVE REGULATION OF NUCLEASE ACTIVITY	SET	6	0.73063	0.013103	0.38141	0.027717
REACTOME NUCLEAR EVENTS KINASE AND TRANSCRIPTION FACTOR ACTIVATION	SET	58	0.21928	0.01221	0.11452	0.027772
GOMF CHAPERONE BINDING	SET	97	0.16633	0.011965	0.086951	0.027885
WP ERBB SIGNALING PATHWAY	SET	87	0.18654	0.012712	0.097552	0.027933
LI DCP2 BOUND MRNA	SET	82	0.18006	0.011914	0.094231	0.028022
GOBP REGULATION OF RECEPTOR RECYCLING	SET	22	0.34735	0.011924	0.18181	0.02804
GOMF METALLOCARBOXYPEPTIDASE ACTIVITY	SET	28	0.37211	0.014408	0.19479	0.028055
ISHIDA TARGETS OF SYT SSX FUSIONS	SET	6	0.63842	0.01145	0.33426	0.028077
GOBP DEVELOPMENTAL GROWTH	SET	592	0.075086	0.013164	0.039315	0.028082
GOBP REGULATION OF TRANSLATIONAL INITIATION IN RESPONSE TO STRESS	SET	15	0.411	0.011652	0.21525	0.028114
GOMF 7S RNA BINDING	SET	7	0.58768	0.011384	0.308	0.028201
WP PHOTODYNAMIC THERAPYINDUCED AP1 SURVIVAL SIGNALING	SET	47	0.25228	0.012649	0.13228	0.028258
GOBP POSITIVE REGULATION OF NUCLEAR CELL CYCLE DNA REPLICATION	SET	5	0.58838	0.0096331	0.30857	0.028283
GOMF PROTEIN SERINE THREONINE TYROSINE KINASE ACTIVITY	SET	44	0.26068	0.012648	0.13672	0.02829
GOBP NEGATIVE REGULATION OF MICROTUBULE POLYMERIZATION	SET	14	0.45667	0.012508	0.23955	0.02831
WP HOSTPATHOGEN INTERACTION OF HUMAN CORONAVIRUSES APOPTOSIS	SET	20	0.40582	0.013283	0.21299	0.028374
GOBP NEGATIVE REGULATION OF ATP DEPENDENT ACTIVITY	SET	20	0.34492	0.01129	0.18104	0.028384
REACTOME INSULIN RECEPTOR SIGNALLING CASCADE	SET	53	0.24659	0.013127	0.12946	0.02842
GOCC CORNIFIED ENVELOPE	SET	58	0.27018	0.015045	0.14193	0.028489
VISALA RESPONSE TO HEAT SHOCK AND AGING UP	SET	14	0.37415	0.010248	0.19663	0.028542
GOMF PHOSPHATIDYLINOSITOL 3 KINASE REGULATOR ACTIVITY	SET	19	0.36596	0.011675	0.19239	0.028586
REACTOME PHASE 2 PLATEAU PHASE	SET	14	0.52697	0.014433	0.27708	0.028602
GOBP APOPTOTIC DNA FRAGMENTATION	SET	16	0.44234	0.012951	0.23287	0.028757
GOBP PROTEIN CATABOLIC PROCESS	SET	923	0.055967	0.012139	0.029473	0.028797
GOBP STRIATED MUSCLE CONTRACTION	SET	160	0.14146	0.013047	0.074516	0.028834
GOBP CELLULAR RESPONSE TO SALT	SET	195	0.12554	0.01277	0.066175	0.028916
PEPPER CHRONIC LYMPHOCYTIC LEUKEMIA UP	SET	29	0.33386	0.013156	0.176	0.028926
GOBP CYTOSKELETON ORGANIZATION	SET	1403	0.047837	0.012618	0.025219	0.028932
GOBP MICROTUBULE POLYMERIZATION	SET	82	0.18415	0.012185	0.097195	0.029075
GOMF DYNEIN LIGHT CHAIN BINDING	SET	10	0.5132	0.011881	0.27086	0.029075
GOBP INOSITOL PHOSPHATE MEDIATED SIGNALING	SET	54	0.22893	0.012301	0.1209	0.029154
GOMF ACYL COA BINDING	SET	19	0.35929	0.011463	0.18988	0.02924
GOBP CELLULAR RESPONSE TO NITROGEN COMPOUND	SET	650	0.067731	0.012423	0.035799	0.029253
GOBP ENUCLEATE ERYTHROCYTE DIFFERENTIATION	SET	10	0.55744	0.012905	0.29471	0.029288
REACTOME COSTIMULATION BY THE CD28 FAMILY	SET	55	0.22915	0.012427	0.12117	0.029309
REACTOME PRE NOTCH EXPRESSION AND PROCESSING	SET	56	0.2344	0.012826	0.12395	0.029312
WP STEROL REGULATORY ELEMENTBINDING PROTEINS SREBP SIGNALING	SET	67	0.2046	0.012242	0.10821	0.029334
KEGG SMALL CELL LUNG CANCER	SET	80	0.19169	0.012529	0.10142	0.029376
GOBP LEUKOCYTE DIFFERENTIATION	SET	562	0.076468	0.013073	0.040457	0.02938
GOMF NUCLEAR RETINOID X RECEPTOR BINDING	SET	15	0.44231	0.01254	0.23403	0.02939
GOMF SCAFFOLD PROTEIN BINDING	SET	61	0.23365	0.013342	0.12367	0.029438
GOCC CYTOPLASMIC STRESS GRANULE	SET	79	0.17768	0.01154	0.094085	0.029489
GOBP IMMUNE RESPONSE REGULATING CELL SURFACE RECEPTOR SIGNALING PATHWAY INVOLVED IN PHAGOCYTOSIS	SET	26	0.37306	0.01392	0.19757	0.029501
GOBP NEGATIVE REGULATION OF PHOSPHATIDYLINOSITOL 3 KINASE SIGNALING	SET	12	0.43609	0.011059	0.23108	0.029575
GOBP POSITIVE REGULATION OF CATALYTIC ACTIVITY	SET	997	0.056625	0.012738	0.030018	0.029631
GOBP DIPEPTIDE TRANSMEMBRANE TRANSPORT	SET	7	0.54433	0.010544	0.289	0.029825
WP DOPAMINERGIC NEUROGENESIS	SET	29	0.35132	0.013844	0.18653	0.029827
REACTOME MET ACTIVATES PTPN11	SET	5	0.70842	0.011598	0.37614	0.029831
MIKKELSEN MCV6 ICP WITH H3K27ME3	SET	70	0.20849	0.01275	0.11076	0.029897
GOBP REGULATION OF PROTEIN NEDDYLATION	SET	19	0.37576	0.011988	0.19967	0.029929
GOBP DETERMINATION OF LIVER LEFT RIGHT ASYMMETRY	SET	4	0.91712	0.01343	0.48741	0.029952
PID ERBB1 DOWNSTREAM PATHWAY	SET	103	0.16816	0.012463	0.089381	0.029971
SENESE HDAC1 AND HDAC2 TARGETS UP	SET	221	0.12209	0.013212	0.064914	0.030005
REACTOME FLT3 SIGNALING IN DISEASE	SET	28	0.31164	0.012067	0.16574	0.030042
GOBP POSITIVE REGULATION OF STEM CELL DIFFERENTIATION	SET	21	0.38626	0.012955	0.20547	0.030073
REACTOME UB SPECIFIC PROCESSING PROTEASES	SET	153	0.13352	0.012044	0.07105	0.030117
EBAUER TARGETS OF PAX3 FOXO1 FUSION DN	SET	49	0.25421	0.013014	0.13532	0.030159
GOBP SRP DEPENDENT COTRANSLATIONAL PROTEIN TARGETING TO MEMBRANE SIGNAL SEQUENCE RECOGNITION	SET	4	0.78023	0.011426	0.41535	0.030167
REACTOME IMMUNOREGULATORY INTERACTIONS BETWEEN A LYMPHOID AND A NON LYMPHOID CELL	SET	111	0.18165	0.013973	0.096711	0.030178
DER IFN GAMMA RESPONSE UP	SET	62	0.20591	0.011853	0.10964	0.030192
GOBP POSITIVE REGULATION OF MULTICELLULAR ORGANISMAL PROCESS	SET	1474	0.047535	0.012825	0.025312	0.0302
SANSOM APC TARGETS UP	SET	122	0.16056	0.012944	0.085511	0.030222
GOBP REGULATION OF MYOFIBROBLAST DIFFERENTIATION	SET	5	0.9721	0.015915	0.5178	0.030242
GOBP HISTONE UBIQUITINATION	SET	38	0.24094	0.010865	0.12835	0.030259
GOCC NUCLEAR OUTER MEMBRANE	SET	27	0.29065	0.011051	0.15489	0.030305
LANDIS BREAST CANCER PROGRESSION UP	SET	43	0.25666	0.01231	0.13679	0.030314
GOBP EPITHELIAL CELL PROLIFERATION	SET	415	0.085251	0.012575	0.045436	0.030316
REACTOME DEUBIQUITINATION	SET	225	0.11175	0.012201	0.05958	0.03036
ACEVEDO LIVER CANCER UP	SET	882	0.056834	0.012064	0.030301	0.030361
JACKSON DNMT1 TARGETS UP	SET	78	0.18044	0.011645	0.096223	0.03039
REACTOME INLB MEDIATED ENTRY OF LISTERIA MONOCYTOGENES INTO HOST CELL	SET	14	0.48313	0.013233	0.25765	0.030396
REACTOME SHC RELATED EVENTS TRIGGERED BY IGF1R	SET	9	0.51739	0.011364	0.27592	0.030397
GOBP RAS PROTEIN SIGNAL TRANSDUCTION	SET	306	0.097347	0.012367	0.051918	0.030405
GOBP POSITIVE REGULATION OF CALCINEURIN MEDIATED SIGNALING	SET	20	0.3471	0.011361	0.18517	0.030443
CARRILLOREIXACH HEPATOBLASTOMA VS NORMAL HYPERMETHYLATED AND DN	SET	19	0.35357	0.01128	0.1887	0.030496
GOMF FOUR WAY JUNCTION DNA BINDING	SET	16	0.45479	0.013316	0.24276	0.030517
GOBP POSITIVE REGULATION OF MACROPHAGE DIFFERENTIATION	SET	15	0.44608	0.012646	0.23815	0.030533
WP FGFR3 SIGNALING IN CHONDROCYTE PROLIFERATION AND TERMINAL DIFFERENTIATION	SET	27	0.32649	0.012414	0.17434	0.030564
GOBP CEREBRAL CORTEX CELL MIGRATION	SET	43	0.27605	0.013241	0.14744	0.030586
GOBP NEGATIVE REGULATION OF CALCIUM ION TRANSPORT	SET	59	0.23019	0.012927	0.12295	0.030598
GOBP SMOOTH MUSCLE ADAPTATION	SET	4	0.94189	0.013793	0.50314	0.03061
RASHI NFKB1 TARGETS	SET	18	0.39007	0.012113	0.20843	0.030647
PID ANGIOPOIETIN RECEPTOR PATHWAY	SET	46	0.24046	0.011928	0.12854	0.030696
FAELT B CLL WITH VH3 21 DN	SET	43	0.25702	0.012328	0.13739	0.030699
GOBP REGULATION OF CELLULAR RESPONSE TO VASCULAR ENDOTHELIAL GROWTH FACTOR STIMULUS	SET	23	0.37535	0.013174	0.20066	0.030708
SCIAN INVERSED TARGETS OF TP53 AND TP73 DN	SET	28	0.29874	0.011567	0.15986	0.030834
GOBP METANEPHROS DEVELOPMENT	SET	86	0.20067	0.013596	0.10739	0.03085
GOBP CARDIOBLAST DIFFERENTIATION	SET	18	0.40755	0.012656	0.21812	0.030857
WP NRF2ARE REGULATION	SET	23	0.37573	0.013187	0.20111	0.030871
PID CD40 PATHWAY	SET	29	0.30844	0.012154	0.16524	0.030981
GOCC PERICENTRIOLAR MATERIAL	SET	22	0.37468	0.012862	0.20075	0.031004
REACTOME PHASE 3 RAPID REPOLARISATION	SET	8	0.67216	0.013919	0.3602	0.031024
GOBP TRABECULA FORMATION	SET	26	0.36717	0.013701	0.19681	0.031059
GOMF INSULIN LIKE GROWTH FACTOR RECEPTOR BINDING	SET	16	0.43437	0.012718	0.23289	0.031088
REACTOME RNA POLYMERASE I TRANSCRIPTION TERMINATION	SET	29	0.27429	0.010808	0.14707	0.031097
GOMF RIBONUCLEOPROTEIN COMPLEX BINDING	SET	151	0.12598	0.01129	0.067569	0.031135
HUMMERICH BENIGN SKIN TUMOR DN	SET	19	0.39537	0.012614	0.21223	0.031243
REACTOME NEGATIVE REGULATION OF THE PI3K AKT NETWORK	SET	109	0.17322	0.013204	0.092997	0.031268
SMID BREAST CANCER LUMINAL A UP	SET	80	0.20032	0.013092	0.10757	0.031296
WANG RESPONSE TO BEXAROTENE DN	SET	28	0.34356	0.013303	0.18451	0.031308
GOBP REGULATION OF PHOSPHORYLATION	SET	1111	0.052455	0.012416	0.028175	0.031326
GOCC VACUOLAR LUMEN	SET	165	0.12791	0.011979	0.068736	0.031384
GOCC OUTER MITOCHONDRIAL MEMBRANE PROTEIN COMPLEX	SET	21	0.33367	0.011191	0.17931	0.031391
BIOCARTA SPRY PATHWAY	SET	16	0.37701	0.011038	0.20262	0.031402
OHGUCHI LIVER HNF4A TARGETS UP	SET	45	0.26322	0.012915	0.14159	0.031523
GOBP NEGATIVE REGULATION OF T CELL PROLIFERATION	SET	65	0.20845	0.012286	0.11232	0.031746
GOBP EXOCRINE PANCREAS DEVELOPMENT	SET	7	0.70754	0.013706	0.38132	0.031771
GOCC LATERAL PART OF CELL	SET	5	0.86822	0.014215	0.46812	0.031828
GOBP POSITIVE REGULATION OF TOLERANCE INDUCTION	SET	10	0.55313	0.012805	0.29824	0.031831
GOBP NEGATIVE REGULATION OF VASCULAR ASSOCIATED SMOOTH MUSCLE CELL APOPTOTIC PROCESS	SET	3	1.0453	0.013257	0.56379	0.031877
HINATA NFKB TARGETS KERATINOCYTE UP	SET	80	0.19158	0.012521	0.10333	0.031877
REACTOME TNF SIGNALING	SET	50	0.22068	0.011411	0.11903	0.031881
PID TCPTP PATHWAY	SET	42	0.27647	0.013106	0.14914	0.031899
AMIT DELAYED EARLY GENES	SET	18	0.42265	0.013125	0.22801	0.031902
WANG METHYLATED IN BREAST CANCER	SET	34	0.2722	0.011612	0.1469	0.031952
GOCC ORGANELLE MEMBRANE CONTACT SITE	SET	44	0.25813	0.012524	0.13939	0.032032
GOMF AMIDE BINDING	SET	343	0.094224	0.012661	0.050892	0.032062
GOBP REGULATION OF CARDIAC MUSCLE CELL MEMBRANE REPOLARIZATION	SET	22	0.38452	0.013199	0.20775	0.032104
REACTOME MYD88 INDEPENDENT TLR4 CASCADE	SET	101	0.16269	0.011941	0.087918	0.032132
GOMF SELENIUM BINDING	SET	9	0.59524	0.013074	0.32168	0.032136
BIOCARTA CDK5 PATHWAY	SET	13	0.41006	0.010823	0.2216	0.032137
GOBP COPI COATED VESICLE BUDDING	SET	6	0.58456	0.010484	0.31593	0.032145
GOMF MRNA BINDING	SET	284	0.093384	0.011436	0.050471	0.032147
GOBP PROTEIN TRANSMEMBRANE TRANSPORT	SET	61	0.20122	0.01149	0.10877	0.032168
GOMF EFFLUX TRANSMEMBRANE TRANSPORTER ACTIVITY	SET	14	0.4659	0.012761	0.25214	0.032324
GOBP AMEBOIDAL TYPE CELL MIGRATION	SET	407	0.086608	0.012655	0.046874	0.032335
GOBP POSITIVE REGULATION OF PROTEIN MATURATION	SET	26	0.3335	0.012444	0.18053	0.03236
GOCC U5 SNRNP	SET	19	0.336	0.01072	0.18193	0.032393
GOMF TESTOSTERONE DEHYDROGENASE NAD P ACTIVITY	SET	8	0.58656	0.012146	0.31768	0.032425
REACTOME SUMOYLATION OF IMMUNE RESPONSE PROTEINS	SET	9	0.48215	0.01059	0.26121	0.032464
REACTOME RHOBTB3 ATPASE CYCLE	SET	8	0.74828	0.015495	0.40574	0.032583
GOBP POSITIVE REGULATION OF EXOSOMAL SECRETION	SET	15	0.43088	0.012216	0.23366	0.032595
GOBP FC RECEPTOR MEDIATED INHIBITORY SIGNALING PATHWAY	SET	5	0.78042	0.012777	0.42332	0.032633
REACTOME PLATELET ACTIVATION SIGNALING AND AGGREGATION	SET	242	0.10445	0.011821	0.056661	0.03265
REACTOME REGULATION OF KIT SIGNALING	SET	15	0.45845	0.012997	0.24876	0.03268
GOMF TITIN BINDING	SET	13	0.46452	0.012261	0.2522	0.032757
GOBP CELLULAR RESPONSE TO ORGANIC CYCLIC COMPOUND	SET	537	0.074778	0.012505	0.040609	0.03279
GOBP ADENYLATE CYCLASE ACTIVATING ADRENERGIC RECEPTOR SIGNALING PATHWAY	SET	23	0.40473	0.014205	0.21984	0.032814
GOMF RNA POLYMERASE II SPECIFIC DNA BINDING TRANSCRIPTION FACTOR BINDING	SET	327	0.093662	0.012294	0.050922	0.032944
CHIBA RESPONSE TO TSA	SET	41	0.26818	0.012561	0.14588	0.033013
GOBP GLUTAMINE FAMILY AMINO ACID CATABOLIC PROCESS	SET	23	0.37194	0.013054	0.20237	0.033043
GOBP REGULATION OF CELL CYCLE PROCESS	SET	672	0.062339	0.011619	0.033923	0.033065
GOBP PHAGOCYTOSIS	SET	219	0.11641	0.012541	0.063357	0.033086
GOBP BLOOD VESSEL ENDOTHELIAL CELL MIGRATION	SET	108	0.15809	0.011996	0.086047	0.033094
WP MESODERMAL COMMITMENT PATHWAY	SET	134	0.15787	0.013334	0.085927	0.033097
GOBP T CELL CYTOKINE PRODUCTION	SET	33	0.29813	0.01253	0.1623	0.033123
GOBP NEGATIVE REGULATION OF ASTROCYTE ACTIVATION	SET	3	1.0165	0.012892	0.55353	0.033154
GOCC CLOCK BMAL TRANSCRIPTION COMPLEX	SET	4	0.94753	0.013876	0.51621	0.03322
PLASARI TGFB1 TARGETS 1HR UP	SET	31	0.3332	0.013574	0.18156	0.033246
KONDO HYPOXIA	SET	7	0.73336	0.014206	0.39998	0.033375
GOBP PANCREAS DEVELOPMENT	SET	76	0.1961	0.012494	0.10697	0.033392
GOBP RESPONSE TO WATER	SET	14	0.41004	0.011231	0.22378	0.033463
GOMF ESTRADIOL 17 BETA DEHYDROGENASE ACTIVITY	SET	15	0.44247	0.012544	0.24151	0.033478
BIOCARTA NOS1 PATHWAY	SET	21	0.35181	0.011799	0.19207	0.033504
GOBP POSITIVE REGULATION OF METALLOPEPTIDASE ACTIVITY	SET	6	0.70838	0.012705	0.38684	0.033544
GOMF PROTEIN PHOSPHATASE 2B BINDING	SET	7	0.5326	0.010317	0.29085	0.033545
REACTOME MECP2 REGULATES TRANSCRIPTION FACTORS	SET	4	1.1101	0.016257	0.60635	0.033574
CARRILLOREIXACH 14Q32OVEREXPRESSION IN HEPATOBLASTOMA	SET	2	1.4402	0.014914	0.78692	0.03362
GOBP REGULATION OF GROWTH	SET	558	0.072943	0.012428	0.039861	0.033639
GOBP REGULATION OF CARTILAGE DEVELOPMENT	SET	68	0.21655	0.013053	0.11834	0.033641
GENTILE UV RESPONSE CLUSTER D6	SET	34	0.30644	0.013073	0.16749	0.033661
GOBP REGULATION OF PROTEIN CATABOLIC PROCESS	SET	326	0.089348	0.01171	0.048842	0.033685
BIOCARTA CTCF PATHWAY	SET	24	0.37945	0.013604	0.20743	0.033689
GOBP ESTROGEN BIOSYNTHETIC PROCESS	SET	9	0.59726	0.013118	0.3266	0.033732
GOBP MULTICELLULAR ORGANISM REPRODUCTION	SET	827	0.059036	0.012154	0.032319	0.033885
GOBP T CELL ACTIVATION	SET	495	0.07814	0.012561	0.04279	0.033923
GOBP GLUCOSE IMPORT	SET	68	0.20569	0.012398	0.11271	0.034017
GOBP POSITIVE REGULATION OF DEVELOPMENTAL PROCESS	SET	1199	0.050648	0.012423	0.027754	0.034018
WINTER HYPOXIA METAGENE	SET	218	0.11407	0.012262	0.062537	0.034076
BRUINS UVC RESPONSE VIA TP53 GROUP C	SET	86	0.16949	0.011483	0.092978	0.03417
GOBP SPERM FLAGELLUM ASSEMBLY	SET	36	0.2644	0.011606	0.1451	0.034216
REACTOME REGULATION OF FZD BY UBIQUITINATION	SET	21	0.36746	0.012324	0.20186	0.034365
GOMF PHOSPHATIDYLINOSITOL 3 KINASE BINDING	SET	26	0.34409	0.012839	0.18913	0.034435
SCHOEN NFKB SIGNALING	SET	34	0.30616	0.013061	0.16828	0.034435
GOBP REGULATION OF OSTEOBLAST DIFFERENTIATION	SET	118	0.16617	0.013177	0.091339	0.034441
MCBRYAN PUBERTAL BREAST 6 7WK UP	SET	181	0.12303	0.012062	0.06764	0.034469
KEGG VIBRIO CHOLERAE INFECTION	SET	51	0.2324	0.012137	0.12776	0.03447
GOBP REGULATION OF ACTOMYOSIN STRUCTURE ORGANIZATION	SET	94	0.18056	0.012787	0.099283	0.034491
JIANG HYPOXIA VIA VHL	SET	17	0.36484	0.011011	0.20062	0.034496
GOBP MESODERMAL CELL FATE COMMITMENT	SET	16	0.4334	0.012689	0.23834	0.034509
WP ACUTE VIRAL MYOCARDITIS	SET	78	0.19053	0.012297	0.10485	0.0346
GOCC PLATELET ALPHA GRANULE LUMEN	SET	59	0.21273	0.011947	0.11709	0.034631
GOBP SOMITE ROSTRAL CAUDAL AXIS SPECIFICATION	SET	8	0.66477	0.013766	0.36629	0.034783
WP TH17 CELL DIFFERENTIATION PATHWAY	SET	67	0.20435	0.012227	0.11262	0.034813
GOBP CARDIAC MUSCLE CELL MEMBRANE REPOLARIZATION	SET	33	0.30264	0.01272	0.16694	0.034933
GOBP VASCULAR ENDOTHELIAL GROWTH FACTOR PRODUCTION	SET	33	0.30188	0.012688	0.16655	0.03496
REACTOME HEMOSTASIS	SET	573	0.070869	0.01223	0.039105	0.03498
GOBP NEGATIVE REGULATION OF NITRIC OXIDE SYNTHASE ACTIVITY	SET	6	0.70219	0.012593	0.38778	0.035097
WEBER METHYLATED LCP IN SPERM DN	SET	8	0.5403	0.011188	0.29885	0.035318
GOMF STEROL BINDING	SET	58	0.22471	0.012513	0.1243	0.035328
REACTOME REGULATION OF SIGNALING BY NODAL	SET	10	0.65086	0.015068	0.36038	0.035467
GOMF PROTEIN TRANSMEMBRANE TRANSPORTER ACTIVITY	SET	22	0.34872	0.011971	0.1931	0.035476
GOBP SMAD PROTEIN SIGNAL TRANSDUCTION	SET	79	0.19083	0.012394	0.10569	0.035501
GOBP MUSCLE CELL PROLIFERATION	SET	191	0.1238	0.012465	0.068592	0.035552
GOBP POSITIVE REGULATION OF CELL SUBSTRATE JUNCTION ORGANIZATION	SET	31	0.29839	0.012156	0.16537	0.035593
GOBP REGULATION OF LEUKOCYTE DEGRANULATION	SET	43	0.23026	0.011044	0.12765	0.035634
WP MAMMARY GLAND DEVELOPMENT PATHWAY PUBERTY STAGE 2 OF 4	SET	12	0.44519	0.01129	0.2468	0.035635
REACTOME CD28 CO STIMULATION	SET	31	0.29594	0.012056	0.16407	0.03565
GOBP TELOMERIC LOOP DISASSEMBLY	SET	10	0.51504	0.011924	0.28556	0.035653
REN ALVEOLAR RHABDOMYOSARCOMA DN	SET	371	0.087072	0.012159	0.048278	0.035658
ZHENG RESPONSE TO ARSENITE UP	SET	15	0.45033	0.012767	0.24974	0.035687
REACTOME SIGNALING BY INTERLEUKINS	SET	425	0.08285	0.012364	0.045958	0.035724
GOBP THYROID GLAND DEVELOPMENT	SET	29	0.31278	0.012325	0.17358	0.035781
WP INTERLEUKIN11 SIGNALING PATHWAY	SET	44	0.25438	0.012342	0.14116	0.035781
WP MAMMARY GLAND DEVELOPMENT PATHWAY PREGNANCY AND LACTATION STAGE 3 OF 4	SET	31	0.29837	0.012155	0.1656	0.0358
GOBP METHYLGLYOXAL METABOLIC PROCESS	SET	5	0.69049	0.011305	0.38323	0.035801
GOBP TELOMERIC D LOOP DISASSEMBLY	SET	8	0.57263	0.011858	0.31786	0.035821
GOBP POSITIVE REGULATION OF LOW DENSITY LIPOPROTEIN RECEPTOR ACTIVITY	SET	5	0.60025	0.0098274	0.33319	0.035822
MIKKELSEN MCV6 HCP WITH H3K27ME3	SET	423	0.08543	0.01272	0.047429	0.035841
GOBP DNA UNWINDING INVOLVED IN DNA REPLICATION	SET	21	0.31381	0.010525	0.17425	0.035867
PID ERBB1 RECEPTOR PROXIMAL PATHWAY	SET	34	0.24788	0.010575	0.13766	0.035883
GOBP GROWTH	SET	841	0.058939	0.012231	0.032731	0.035884
BIOCARTA ERK5 PATHWAY	SET	14	0.37644	0.01031	0.20906	0.035887
GOBP REGULATION OF MAST CELL ACTIVATION	SET	39	0.25358	0.011585	0.14086	0.035919
GOBP VENTRICULAR CARDIAC MUSCLE CELL DIFFERENTIATION	SET	14	0.534	0.014626	0.2968	0.036003
GOBP POSITIVE REGULATION OF FOCAL ADHESION ASSEMBLY	SET	26	0.33178	0.01238	0.18448	0.036065
GOBP REGULATION OF MONOOXYGENASE ACTIVITY	SET	44	0.26511	0.012862	0.14757	0.036214
GOBP TOOTH MINERALIZATION	SET	27	0.33201	0.012624	0.18482	0.036226
WP KALLMANN SYNDROME	SET	23	0.30725	0.010784	0.17107	0.036249
GOBP SEROTONIN RECEPTOR SIGNALING PATHWAY	SET	36	0.30233	0.013271	0.16833	0.036253
GOBP MONONUCLEAR CELL DIFFERENTIATION	SET	439	0.081939	0.012423	0.045629	0.036274
KEGG PROGESTERONE MEDIATED OOCYTE MATURATION	SET	80	0.17889	0.011692	0.099706	0.0364
GOBP REGULATION OF SYNAPSE STRUCTURE OR ACTIVITY	SET	215	0.11514	0.012292	0.064194	0.036448
GOBP NEGATIVE REGULATION OF CELL POPULATION PROLIFERATION	SET	640	0.066088	0.012031	0.03686	0.036499
GOBP LABYRINTHINE LAYER MORPHOGENESIS	SET	22	0.39147	0.013438	0.21837	0.036519
LEE METASTASIS AND ALTERNATIVE SPLICING UP	SET	65	0.20745	0.012227	0.11576	0.036565
GOBP VASCULATURE DEVELOPMENT	SET	679	0.066435	0.012444	0.037074	0.03658
MAYBURD RESPONSE TO L663536 DN	SET	54	0.20367	0.010944	0.11367	0.036595
CALVET IRINOTECAN SENSITIVE VS REVERTED UP	SET	5	0.68602	0.011232	0.38292	0.036611
MA MYELOID DIFFERENTIATION UP	SET	37	0.25919	0.011534	0.14471	0.036644
REACTOME TOLL LIKE RECEPTOR TLR1 TLR2 CASCADE	SET	108	0.15731	0.011937	0.087838	0.036667
GOBP POSITIVE REGULATION OF DEFENSE RESPONSE TO BACTERIUM	SET	13	0.44177	0.01166	0.24677	0.036717
GOBP REGULATION OF APOPTOTIC DNA FRAGMENTATION	SET	8	0.54361	0.011257	0.30372	0.036748
GOBP EPITHELIAL FLUID TRANSPORT	SET	11	0.48914	0.011876	0.27329	0.036751
BLANCO MELO COVID19 SARS COV 2 INFECTION CALU3 CELLS DN	SET	18	0.35971	0.01117	0.20098	0.036755
GOBP REGULATION OF LOW DENSITY LIPOPROTEIN PARTICLE CLEARANCE	SET	15	0.37613	0.010663	0.21036	0.036894
GOBP T CELL LINEAGE COMMITMENT	SET	29	0.3067	0.012085	0.17175	0.037081
SASSON RESPONSE TO FORSKOLIN UP	SET	80	0.17775	0.011617	0.099612	0.037189
GOMF R SMAD BINDING	SET	24	0.35675	0.01279	0.20009	0.037309
ZWANG CLASS 3 TRANSIENTLY INDUCED BY EGF	SET	213	0.11991	0.012742	0.067264	0.037324
GOBP D ASPARTATE IMPORT ACROSS PLASMA MEMBRANE	SET	5	0.61084	0.010001	0.34267	0.037336
GOBP MEMBRANE DEPOLARIZATION DURING SA NODE CELL ACTION POTENTIAL	SET	5	0.87328	0.014298	0.49026	0.037444
GOBP REGULATION OF ENDOTHELIAL TUBE MORPHOGENESIS	SET	5	0.85309	0.013967	0.4792	0.037527
GOBP POSITIVE REGULATION OF CELL COMMUNICATION	SET	1592	0.043267	0.01209	0.024304	0.037528
MARKS HDAC TARGETS DN	SET	13	0.43695	0.011533	0.24562	0.037632
MOLENAAR TARGETS OF CCND1 AND CDK4 DN	SET	54	0.205	0.011016	0.11524	0.037642
KEGG PROTEIN EXPORT	SET	23	0.30956	0.010865	0.17405	0.03767
GOCC SPECTRIN ASSOCIATED CYTOSKELETON	SET	9	0.57211	0.012565	0.32171	0.037683
GOBP MRNA PSEUDOURIDINE SYNTHESIS	SET	8	0.47207	0.0097756	0.26549	0.037702
GOBP REGULATION OF CELL POPULATION PROLIFERATION	SET	1521	0.043135	0.011806	0.024264	0.037734
REACTOME HIV TRANSCRIPTION ELONGATION	SET	41	0.21592	0.010113	0.12149	0.037772
GOBP POSITIVE REGULATION OF GLIAL CELL MIGRATION	SET	9	0.55945	0.012287	0.31486	0.037806
STARK PREFRONTAL CORTEX 22Q11 DELETION DN	SET	490	0.070087	0.011211	0.039446	0.03781
KEGG TYPE II DIABETES MELLITUS	SET	45	0.25674	0.012597	0.1445	0.037815
GOBP POSITIVE REGULATION OF TRANSPORTER ACTIVITY	SET	117	0.14843	0.01172	0.083624	0.037956
GOBP POSITIVE REGULATION OF MYOTUBE DIFFERENTIATION	SET	13	0.52345	0.013816	0.29493	0.037975
EHRLICH ICF SYNDROM UP	SET	11	0.59604	0.014472	0.33599	0.038042
GOBP REGULATION OF MAST CELL ACTIVATION INVOLVED IN IMMUNE RESPONSE	SET	29	0.28615	0.011276	0.16135	0.038085
GOBP POSITIVE REGULATION OF GLYCOGEN METABOLIC PROCESS	SET	16	0.38147	0.011169	0.21522	0.038166
REACTOME SIGNALING BY MET	SET	77	0.1947	0.012485	0.10985	0.038179
GOBP NEGATIVE REGULATION OF ENDOPLASMIC RETICULUM UNFOLDED PROTEIN RESPONSE	SET	13	0.39729	0.010486	0.22417	0.038187
REACTOME CREATINE METABOLISM	SET	10	0.52913	0.01225	0.29862	0.038214
REACTOME SIGNALING BY CSF1 M CSF IN MYELOID CELLS	SET	30	0.29983	0.012016	0.16922	0.038215
GOBP REGULATION OF POST TRANSLATIONAL PROTEIN MODIFICATION	SET	7	0.49256	0.0095413	0.27806	0.038257
REACTOME PROLACTIN RECEPTOR SIGNALING	SET	14	0.42153	0.011546	0.23799	0.038274
GOMF DNA SECONDARY STRUCTURE BINDING	SET	33	0.28058	0.011793	0.15845	0.038303
BECKER TAMOXIFEN RESISTANCE DN	SET	51	0.24224	0.012651	0.13685	0.038366
GOBP HAIR FOLLICLE MATURATION	SET	15	0.42507	0.012051	0.24016	0.038373
GOBP MAINTENANCE OF DNA REPEAT ELEMENTS	SET	7	0.64167	0.01243	0.36259	0.038399
GOBP REGULATION OF CELL DIFFERENTIATION	SET	1427	0.044939	0.011946	0.025405	0.038462
GOBP POSITIVE REGULATION OF RECEPTOR RECYCLING	SET	12	0.42289	0.010724	0.23908	0.038469
GOBP CELLULAR RESPONSE TO OXYGEN LEVELS	SET	147	0.12728	0.011256	0.072012	0.038582
GOBP REGULATION OF MITOCHONDRIAL TRANSLATION	SET	23	0.29588	0.010385	0.16744	0.038619
GOBP MAST CELL PROLIFERATION	SET	7	0.70642	0.013684	0.39986	0.038652
GOBP FORMATION OF PRIMARY GERM LAYER	SET	113	0.16491	0.012798	0.093355	0.038667
GOBP MAPK CASCADE	SET	719	0.061792	0.011897	0.034993	0.03872
GOCC PI BODY	SET	9	0.57681	0.012669	0.32675	0.038767
GOBP CIRCULATORY SYSTEM PROCESS	SET	548	0.07362	0.012434	0.041706	0.038771
GOBP POSITIVE T CELL SELECTION	SET	37	0.27833	0.012386	0.15771	0.038803
BIOCARTA EGF PATHWAY	SET	26	0.28616	0.010678	0.16218	0.038834
GOBP MODULATION BY HOST OF SYMBIONT CATALYTIC ACTIVITY	SET	4	0.84941	0.012439	0.48144	0.038848
GOBP NEGATIVE REGULATION OF RESPONSE TO STIMULUS	SET	1487	0.043706	0.011839	0.024779	0.038893
GOBP OLIGOPEPTIDE TRANSMEMBRANE TRANSPORT	SET	9	0.45779	0.010055	0.25957	0.038905
GOBP CELLULAR RESPONSE TO ATP	SET	16	0.3777	0.011059	0.21423	0.038954
GOMF NUCLEAR RECEPTOR ACTIVITY	SET	43	0.25294	0.012132	0.14351	0.038996
PICCALUGA ANGIOIMMUNOBLASTIC LYMPHOMA DN	SET	120	0.15714	0.012565	0.089157	0.039
GOBP TYPE B PANCREATIC CELL PROLIFERATION	SET	28	0.30384	0.011765	0.17243	0.039032
GOBP RESPONSE TO ENDOGENOUS STIMULUS	SET	1607	0.042547	0.01194	0.024154	0.039091
BLANCO MELO COVID19 SARS COV 2 INFECTION A594 CELLS DN	SET	70	0.18786	0.011488	0.10668	0.039133
GOBP NEGATIVE REGULATION OF FATTY ACID TRANSPORT	SET	7	0.54711	0.010598	0.31075	0.039163
WP ESTROGEN SIGNALING PATHWAY	SET	21	0.35301	0.01184	0.20053	0.039179
GOBP NEGATIVE REGULATION OF CELLULAR RESPONSE TO HYPOXIA	SET	9	0.51	0.011201	0.28992	0.039287
GOBP PHOSPHATIDYLINOSITOL ACYL CHAIN REMODELING	SET	6	0.7624	0.013673	0.43348	0.039316
GOMF DEAD H BOX RNA HELICASE BINDING	SET	8	0.65659	0.013597	0.37337	0.039336
GOBP POSITIVE REGULATION OF FIBROBLAST MIGRATION	SET	15	0.4102	0.011629	0.23329	0.039354
GOMF SOLUTE SODIUM SYMPORTER ACTIVITY	SET	71	0.19609	0.012077	0.11153	0.039365
REACTOME RHOQ GTPASE CYCLE	SET	56	0.21754	0.011903	0.1238	0.039451
GOBP GAMETE GENERATION	SET	676	0.061755	0.011543	0.035149	0.039473
GOTZMANN EPITHELIAL TO MESENCHYMAL TRANSITION DN	SET	198	0.11221	0.011501	0.063917	0.039596
DANG REGULATED BY MYC DN	SET	233	0.10356	0.011503	0.058994	0.0396
GOBP CITRATE TRANSPORT	SET	5	0.7894	0.012924	0.44972	0.039611
BRUNEAU HEART GREAT VESSELS AND VALVULOGENESIS	SET	8	0.54636	0.011314	0.31128	0.039621
GOBP RESPONSE TO GROWTH FACTOR	SET	667	0.065137	0.012097	0.037129	0.039692
GOBP GASTRULATION	SET	173	0.12842	0.012312	0.073217	0.039725
DORSAM HOXA9 TARGETS DN	SET	31	0.29284	0.01193	0.167	0.039764
GOBP REGULATION OF DNA REPAIR	SET	201	0.10758	0.011108	0.061357	0.039786
GOCC COP9 SIGNALOSOME	SET	17	0.33632	0.01015	0.19184	0.039802
GOCC UBIQUITIN CONJUGATING ENZYME COMPLEX	SET	7	0.48682	0.0094301	0.27769	0.039803
FARMER BREAST CANCER APOCRINE VS BASAL	SET	306	0.092525	0.011755	0.052784	0.039821
GOBP CHEMICAL HOMEOSTASIS	SET	927	0.054609	0.011869	0.031159	0.039844
GOBP SPERM MITOCHONDRIAL SHEATH ASSEMBLY	SET	5	0.8039	0.013162	0.45886	0.039899
AMIT SERUM RESPONSE 480 MCF10A	SET	33	0.24497	0.010296	0.1399	0.039981
DAIRKEE CANCER PRONE RESPONSE BPA	SET	50	0.22285	0.011524	0.12731	0.040029
WP 16P112 DISTAL DELETION SYNDROME	SET	31	0.33955	0.013833	0.19399	0.040041
GOBP INTERLEUKIN 6 MEDIATED SIGNALING PATHWAY	SET	18	0.43552	0.013524	0.24889	0.040082
REACTOME REGULATION OF IFNG SIGNALING	SET	13	0.43059	0.011365	0.2461	0.040096
WP EPITHELIAL TO MESENCHYMAL TRANSITION IN COLORECTAL CANCER	SET	154	0.13373	0.012102	0.076431	0.040101
GOBP REGULATION OF VITAMIN D BIOSYNTHETIC PROCESS	SET	6	0.73863	0.013247	0.42228	0.040143
GOBP PROTEIN NEDDYLATION	SET	27	0.30101	0.011446	0.1721	0.040145
GOBP REGULATION OF CHROMOSOME ORGANIZATION	SET	243	0.097716	0.011082	0.055873	0.040163
GOBP PHYSIOLOGICAL CARDIAC MUSCLE HYPERTROPHY	SET	22	0.32835	0.011271	0.18784	0.040235
GOMF ICOSANOID BINDING	SET	8	0.63105	0.013068	0.36125	0.040341
IBRAHIM NRF1 DOWN	SET	131	0.13174	0.011003	0.07543	0.040363
GOBP REGULATION OF GLIAL CELL APOPTOTIC PROCESS	SET	11	0.46988	0.011409	0.26905	0.040377
GOBP CELLULAR RESPONSE TO INORGANIC SUBSTANCE	SET	218	0.10835	0.011646	0.062046	0.040389
GOMF PHOSPHATIDYLINOSITOL 3 4 5 TRISPHOSPHATE BINDING	SET	36	0.24784	0.010879	0.14194	0.04041
GOBP STEM CELL DIFFERENTIATION	SET	234	0.10679	0.011887	0.061182	0.040467
BIOCARTA PDGF PATHWAY	SET	27	0.28017	0.010653	0.16055	0.040494
REACTOME PTK6 REGULATES CELL CYCLE	SET	6	0.51593	0.0092529	0.29565	0.040494
GOBP POSITIVE REGULATION OF LONG TERM SYNAPTIC DEPRESSION	SET	6	0.7397	0.013266	0.42393	0.040512
YAO TEMPORAL RESPONSE TO PROGESTERONE CLUSTER 7	SET	67	0.17968	0.010751	0.10302	0.040579
GOBP PROTEIN DEUBIQUITINATION INVOLVED IN UBIQUITIN DEPENDENT PROTEIN CATABOLIC PROCESS	SET	4	0.91071	0.013337	0.52234	0.04063
GOMF L ORNITHINE TRANSMEMBRANE TRANSPORTER ACTIVITY	SET	4	0.91471	0.013395	0.52463	0.040631
GOBP NEGATIVE REGULATION OF CELL CYCLE CHECKPOINT	SET	6	0.74456	0.013353	0.42722	0.040693
GOBP CELLULAR COMPONENT MORPHOGENESIS	SET	719	0.06281	0.012093	0.036045	0.040714
KIM ALL DISORDERS DURATION CORR DN	SET	136	0.1207	0.01027	0.069283	0.040755
REACTOME ROLE OF LAT2 NTAL LAB ON CALCIUM MOBILIZATION	SET	16	0.38303	0.011215	0.21999	0.040842
GOBP DORSAL SPINAL CORD DEVELOPMENT	SET	18	0.42025	0.01305	0.24141	0.040863
PUJANA BRCA1 PCC NETWORK	SET	1484	0.040769	0.011034	0.02342	0.040872
MITSIADES RESPONSE TO APLIDIN UP	SET	394	0.080855	0.011628	0.04645	0.040877
CONRAD GERMLINE STEM CELL	SET	8	0.51059	0.010573	0.29345	0.040942
GOBP REGULATION OF CELL MORPHOGENESIS INVOLVED IN DIFFERENTIATION	SET	33	0.2463	0.010352	0.14159	0.040979
GOBP HYPOTHALAMUS CELL DIFFERENTIATION	SET	12	0.50462	0.012797	0.29031	0.041097
GOBP POSITIVE REGULATION OF DENDRITIC SPINE MORPHOGENESIS	SET	14	0.40642	0.011132	0.23387	0.041136
GOBP NEGATIVE REGULATION OF PROTEASOMAL PROTEIN CATABOLIC PROCESS	SET	39	0.24753	0.011308	0.14248	0.041169
GOBP REGULATION OF WNT SIGNALING PATHWAY PLANAR CELL POLARITY PATHWAY	SET	15	0.43358	0.012292	0.2496	0.041191
GOBP REGULATION OF PHOSPHOPROTEIN PHOSPHATASE ACTIVITY	SET	49	0.22042	0.011284	0.12689	0.041197
WP TCELL ANTIGEN RECEPTOR TCR PATHWAY DURING STAPHYLOCOCCUS AUREUS INFECTION	SET	57	0.20036	0.01106	0.11535	0.041208
GOBP L ARGININE TRANSMEMBRANE TRANSPORT	SET	14	0.46661	0.01278	0.26868	0.041232
GOMF COLLAGEN BINDING	SET	63	0.20689	0.012005	0.11914	0.041236
GOBP RESPONSE TO HYDROSTATIC PRESSURE	SET	6	0.64217	0.011517	0.36988	0.041279
KIM HYPOXIA	SET	15	0.39455	0.011185	0.22727	0.04129
REACTOME COPI DEPENDENT GOLGI TO ER RETROGRADE TRAFFIC	SET	95	0.15716	0.011188	0.090533	0.0413
GOBP CRANIAL NERVE STRUCTURAL ORGANIZATION	SET	9	0.57642	0.01266	0.33207	0.041305
GOMF L LYSINE TRANSMEMBRANE TRANSPORTER ACTIVITY	SET	7	0.68769	0.013321	0.39623	0.041327
WP ERK PATHWAY IN HUNTINGTONS DISEASE	SET	14	0.433	0.01186	0.24972	0.041476
GOBP SKELETAL SYSTEM DEVELOPMENT	SET	502	0.076464	0.012376	0.044141	0.041624
GOBP REGULATION OF NITRIC OXIDE SYNTHASE ACTIVITY	SET	32	0.29882	0.012368	0.1726	0.041703
GOBP MAST CELL MEDIATED IMMUNITY	SET	56	0.20248	0.011079	0.11696	0.041713
NIKOLSKY BREAST CANCER 16Q24 AMPLICON	SET	52	0.37351	0.019696	0.21575	0.041718
WP LNCRNAMEDIATED MECHANISMS OF THERAPEUTIC RESISTANCE	SET	6	0.65496	0.011746	0.37835	0.041728
GABRIELY MIR21 TARGETS	SET	271	0.10196	0.012202	0.058904	0.041741
GOBP AGGREPHAGY	SET	10	0.44877	0.010389	0.25926	0.041743
GOBP AMYGDALA DEVELOPMENT	SET	5	0.7589	0.012425	0.43856	0.041786
RIGGINS TAMOXIFEN RESISTANCE DN	SET	210	0.11507	0.012142	0.066506	0.041802
GOBP APOPTOTIC PROCESS INVOLVED IN BLOOD VESSEL MORPHOGENESIS	SET	4	0.7587	0.011111	0.43853	0.041814
GOBP POSITIVE REGULATION OF PROTEIN TARGETING TO MEMBRANE	SET	28	0.25267	0.0097834	0.1461	0.041876
BIOCARTA GPCR PATHWAY	SET	28	0.29471	0.011411	0.17046	0.041918
GOBP MESODERM DEVELOPMENT	SET	115	0.15813	0.012379	0.091458	0.04192
GOCC DENDRITIC GROWTH CONE	SET	7	0.60413	0.011703	0.34952	0.041965
GOBP CELLULAR RESPONSE TO PROSTAGLANDIN E STIMULUS	SET	13	0.48571	0.01282	0.28115	0.042043
WP CANNABINOID RECEPTOR SIGNALING	SET	29	0.29902	0.011783	0.17309	0.042043
GOCC FILOPODIUM	SET	98	0.16274	0.011766	0.094203	0.042047
GOBP REGULATION OF EXTRINSIC APOPTOTIC SIGNALING PATHWAY VIA DEATH DOMAIN RECEPTORS	SET	47	0.23251	0.011658	0.13467	0.042133
GOBP MICROTUBULE ANCHORING AT MICROTUBULE ORGANIZING CENTER	SET	13	0.42381	0.011186	0.24554	0.042181
GOBP OSTEOCLAST DIFFERENTIATION	SET	97	0.1693	0.012178	0.098119	0.042233
GOBP COTRANSLATIONAL PROTEIN TARGETING TO MEMBRANE	SET	22	0.30247	0.010383	0.17531	0.042236
HOLLERN ADENOMYOEPITHELIAL BREAST TUMOR	SET	15	0.393	0.011142	0.2278	0.042259
PUIFFE INVASION INHIBITED BY ASCITES DN	SET	136	0.13698	0.011655	0.079422	0.042298
BROWNE HCMV INFECTION 4HR DN	SET	235	0.10124	0.011293	0.058769	0.042488
GOBP MITOTIC DNA INTEGRITY CHECKPOINT SIGNALING	SET	79	0.15694	0.010193	0.091146	0.042561
WANG MLL TARGETS	SET	276	0.10147	0.012252	0.058931	0.042566
REACTOME DARPP 32 EVENTS	SET	24	0.3204	0.011487	0.18614	0.042605
LY AGING MIDDLE UP	SET	13	0.47705	0.012591	0.27716	0.042616
GOBP INSULIN LIKE GROWTH FACTOR RECEPTOR SIGNALING PATHWAY	SET	46	0.23427	0.011621	0.13614	0.042658
GOBP INTESTINAL EPITHELIAL CELL MATURATION	SET	5	0.67034	0.010975	0.38958	0.042666
REACTOME RNA POLYMERASE II PRE TRANSCRIPTION EVENTS	SET	74	0.16325	0.010263	0.094883	0.042679
GOBP VESICLE TARGETING	SET	64	0.18818	0.011006	0.10939	0.042696
GOMF 5ALPHA ANDROSTANE 3BETA 17BETA DIOL DEHYDROGENASE ACTIVITY	SET	6	0.63091	0.011315	0.36693	0.042775
REACTOME UNFOLDED PROTEIN RESPONSE UPR	SET	88	0.15046	0.010311	0.087526	0.042814
GOBP GLIAL CELL APOPTOTIC PROCESS	SET	16	0.39224	0.011485	0.2283	0.0429
GOBP LOCOMOTOR RHYTHM	SET	15	0.4327	0.012267	0.2519	0.042934
GOMF DENEDDYLASE ACTIVITY	SET	6	0.53703	0.0096313	0.31266	0.042942
GOBP REGULATION OF TRANSCRIPTION ELONGATION BY RNA POLYMERASE II	SET	84	0.15197	0.010176	0.088515	0.043011
GOBP CHROMOSOME ORGANIZATION	SET	570	0.061838	0.010645	0.036023	0.043034
GOBP T HELPER 17 TYPE IMMUNE RESPONSE	SET	41	0.26028	0.012191	0.15163	0.043038
AMIT EGF RESPONSE 60 MCF10A	SET	36	0.27855	0.012227	0.16231	0.043072
GOBP NEUROENDOCRINE CELL DIFFERENTIATION	SET	16	0.44671	0.013079	0.26038	0.043128
GOBP REGULATION OF PHOSPHATIDYLINOSITOL DEPHOSPHORYLATION	SET	5	0.80311	0.013149	0.46813	0.043129
HAHTOLA MYCOSIS FUNGOIDES SKIN UP	SET	162	0.12197	0.011319	0.071102	0.043141
WP SEROTONIN TRANSPORTER ACTIVITY	SET	10	0.51935	0.012023	0.30277	0.043153
REACTOME FORMATION OF THE EARLY ELONGATION COMPLEX	SET	31	0.23306	0.0094944	0.13597	0.043271
GOBP POSITIVE REGULATION OF NEUTROPHIL EXTRAVASATION	SET	4	0.77318	0.011323	0.45114	0.043289
GOBP REGULATION OF CALCINEURIN MEDIATED SIGNALING	SET	39	0.23276	0.010633	0.13584	0.043327
GOMF PALMITOYL COA HYDROLASE ACTIVITY	SET	15	0.39393	0.011168	0.22993	0.04334
GOBP REGULATION OF DEVELOPMENTAL GROWTH	SET	287	0.09794	0.012056	0.057173	0.04336
WP NONSMALL CELL LUNG CANCER	SET	68	0.1913	0.011531	0.11173	0.043445
GOBP ACTIVATION INDUCED CELL DEATH OF T CELLS	SET	8	0.58538	0.012122	0.34214	0.043553
REACTOME DEVELOPMENTAL BIOLOGY	SET	1045	0.052746	0.012131	0.030839	0.043608
WP MET IN TYPE 1 PAPILLARY RENAL CELL CARCINOMA	SET	55	0.19793	0.010733	0.11573	0.043613
GOBP NATURAL KILLER CELL CYTOKINE PRODUCTION	SET	6	0.81636	0.014641	0.47733	0.043617
GOBP REGULATION OF MUSCLE SYSTEM PROCESS	SET	218	0.11109	0.011941	0.064957	0.043628
GOBP REGULATION OF MULTICELLULAR ORGANISMAL DEVELOPMENT	SET	1288	0.04589	0.011637	0.026837	0.043643
REACTOME SODIUM COUPLED PHOSPHATE COTRANSPORTERS	SET	5	0.60244	0.0098633	0.35232	0.043648
GOBP REGULATION OF DENDRITIC SPINE MORPHOGENESIS	SET	38	0.25646	0.011565	0.15002	0.043688
GOBP NON MOTILE CILIUM ASSEMBLY	SET	63	0.19303	0.011201	0.11293	0.043709
LEE LIVER CANCER HEPATOBLAST	SET	15	0.443	0.012559	0.25928	0.043774
GOMF SEROTONIN RECEPTOR ACTIVITY	SET	26	0.34848	0.013003	0.20404	0.043838
GOBP REGULATION OF APOPTOTIC SIGNALING PATHWAY	SET	341	0.084927	0.011379	0.049735	0.043865
WALLACE PROSTATE CANCER DN	SET	5	0.76922	0.012594	0.45053	0.043885
GOBP REGULATION OF POTASSIUM ION EXPORT ACROSS PLASMA MEMBRANE	SET	6	0.56765	0.010181	0.33249	0.043892
BRUINS UVC RESPONSE LATE	SET	1065	0.04797	0.011132	0.028104	0.043931
BURTON ADIPOGENESIS PEAK AT 2HR	SET	42	0.26137	0.01239	0.15316	0.043961
REACTOME PHASE 4 RESTING MEMBRANE POTENTIAL	SET	19	0.37348	0.011915	0.21888	0.043985
BIOCARTA IL12 PATHWAY	SET	18	0.40476	0.012569	0.23724	0.044003
GOBP POSITIVE REGULATION OF CALCIUM ION TRANSPORT	SET	115	0.1471	0.011516	0.086248	0.044061
GOBP NEGATIVE REGULATION OF POTASSIUM ION TRANSMEMBRANE TRANSPORT	SET	23	0.33088	0.011613	0.19402	0.044074
HAN SATB1 TARGETS UP	SET	396	0.081391	0.011734	0.047767	0.04421
GOBP ACTIN FILAMENT ORGANIZATION	SET	406	0.078071	0.011393	0.045824	0.044227
GOBP NEGATIVE REGULATION OF SIGNALING	SET	1253	0.045736	0.01145	0.026862	0.044327
REACTOME POST TRANSCRIPTIONAL SILENCING BY SMALL RNAS	SET	7	0.5391	0.010443	0.31668	0.044355
SCHAEFFER PROSTATE DEVELOPMENT AND CANCER BOX5 UP	SET	11	0.54595	0.013256	0.32072	0.044366
WATANABE ULCERATIVE COLITIS WITH CANCER UP	SET	19	0.37325	0.011908	0.21928	0.044371
MITSIADES RESPONSE TO APLIDIN DN	SET	238	0.099563	0.011176	0.058499	0.04439
GOBP CELLULAR SENESCENCE	SET	92	0.1602	0.011224	0.094151	0.044434
REACTOME CD209 DC SIGN SIGNALING	SET	20	0.35398	0.011586	0.20813	0.044503
XU AKT1 TARGETS 6HR	SET	26	0.26227	0.0097864	0.15427	0.044564
SCHWAB TARGETS OF BMYB POLYMORPHIC VARIANTS DN	SET	14	0.43116	0.011809	0.25362	0.044573
GOBP NEGATIVE REGULATION OF CELL DEATH	SET	916	0.051665	0.011166	0.030406	0.044654
REACTOME CELLULAR SENESCENCE	SET	134	0.12885	0.010883	0.075845	0.04468
REACTOME SIGNALING BY PTK6	SET	54	0.20638	0.01109	0.12149	0.044685
VERHAAK GLIOBLASTOMA PRONEURAL	SET	153	0.13294	0.011992	0.078266	0.044712
KEGG FOCAL ADHESION	SET	190	0.11457	0.011505	0.067468	0.044753
REACTOME GP1B IX V ACTIVATION SIGNALLING	SET	11	0.5128	0.012451	0.30212	0.044825
REACTOME MUCOPOLYSACCHARIDOSES	SET	10	0.4351	0.010073	0.25638	0.04485
REACTOME GOLGI CISTERNAE PERICENTRIOLAR STACK REORGANIZATION	SET	14	0.42002	0.011504	0.24758	0.044902
GOBP SHORT TERM MEMORY	SET	10	0.47001	0.010881	0.27705	0.044906
GOBP CELL MOTILITY INVOLVED IN CEREBRAL CORTEX RADIAL GLIA GUIDED MIGRATION	SET	6	0.58372	0.010469	0.34413	0.044929
KEGG B CELL RECEPTOR SIGNALING PATHWAY	SET	72	0.18096	0.011223	0.10671	0.044962
GOMF DYNACTIN BINDING	SET	12	0.43435	0.011015	0.25628	0.045065
GOBP NEGATIVE REGULATION OF INTRACELLULAR STEROID HORMONE RECEPTOR SIGNALING PATHWAY	SET	35	0.26785	0.011593	0.15805	0.045068
REACTOME SIGNAL ATTENUATION	SET	10	0.47961	0.011103	0.28301	0.045078
REACTOME FREE FATTY ACID RECEPTORS	SET	5	0.94772	0.015516	0.55942	0.045131
PID P75 NTR PATHWAY	SET	61	0.18525	0.010578	0.10937	0.045151
GOBP HEMOPOIESIS	SET	857	0.055092	0.011536	0.032531	0.045188
SARRIO EPITHELIAL MESENCHYMAL TRANSITION DN	SET	132	0.1418	0.011888	0.08374	0.0452
GROSS HYPOXIA VIA ELK3 DN	SET	149	0.13365	0.011898	0.078936	0.045229
GOBP CELLULAR RESPONSE TO COCAINE	SET	7	0.57066	0.011054	0.3372	0.045298
GOBP NEUROTROPHIN TRK RECEPTOR SIGNALING PATHWAY	SET	22	0.31515	0.010818	0.18624	0.045317
TENEDINI MEGAKARYOCYTE MARKERS	SET	57	0.20406	0.011265	0.12063	0.045366
GOBP POSITIVE REGULATION OF BLOOD VESSEL REMODELING	SET	2	1.1398	0.011803	0.67391	0.045396
GOBP EXTERNAL ENCAPSULATING STRUCTURE ORGANIZATION	SET	296	0.094004	0.011749	0.055581	0.045398
GOBP NEGATIVE REGULATION OF GLIAL CELL PROLIFERATION	SET	16	0.39671	0.011615	0.23463	0.045451
GOBP GLYCOSAMINOGLYCAN CATABOLIC PROCESS	SET	27	0.26591	0.010111	0.15727	0.045452
GOMF BETA 2 MICROGLOBULIN BINDING	SET	3	1.0512	0.013332	0.62202	0.045523
PID FRA PATHWAY	SET	36	0.26376	0.011578	0.15611	0.045559
LEE DOUBLE POLAR THYMOCYTE	SET	24	0.35452	0.01271	0.20985	0.04558
GEISS RESPONSE TO DSRNA UP	SET	34	0.24477	0.010442	0.14494	0.045643
BAKER HEMATOPOESIS STAT5 TARGETS	SET	7	0.67657	0.013106	0.40078	0.045699
LEIN MEDULLA MARKERS	SET	79	0.17279	0.011223	0.10238	0.045734
GOMF CHOLESTEROL BINDING	SET	49	0.22442	0.011489	0.13299	0.045762
SIMBULAN UV RESPONSE NORMAL DN	SET	31	0.29161	0.01188	0.17283	0.045785
GOBP NEGATIVE REGULATION OF VITAMIN D BIOSYNTHETIC PROCESS	SET	5	0.77543	0.012696	0.45986	0.045883
REACTOME ESR MEDIATED SIGNALING	SET	166	0.11939	0.011214	0.070822	0.045932
GOBP REGULATION OF CELL CYCLE G1 S PHASE TRANSITION	SET	173	0.11425	0.010953	0.067786	0.045962
GOBP CHLORIDE TRANSPORT	SET	103	0.15689	0.011628	0.093089	0.045966
GOMF SNRNP BINDING	SET	9	0.41449	0.0091036	0.24597	0.045991
PID P53 REGULATION PATHWAY	SET	57	0.20008	0.011045	0.11878	0.046055
GOBP NEGATIVE REGULATION OF ANTIGEN PROCESSING AND PRESENTATION	SET	6	0.5811	0.010422	0.34498	0.046057
GOBP REGULATION OF REACTIVE OXYGEN SPECIES BIOSYNTHETIC PROCESS	SET	37	0.23994	0.010677	0.14251	0.04613
BIOCARTA VIP PATHWAY	SET	26	0.30011	0.011198	0.17825	0.046132
COULOUARN TEMPORAL TGFB1 SIGNATURE DN	SET	131	0.12972	0.010834	0.077056	0.046148
REACTOME SIGNALING BY RHO GTPASES MIRO GTPASES AND RHOBTB3	SET	628	0.062254	0.01123	0.036982	0.046163
REACTOME DNA DAMAGE TELOMERE STRESS INDUCED SENESCENCE	SET	35	0.24621	0.010657	0.1463	0.046201
WP NONGENOMIC ACTIONS OF 125 DIHYDROXYVITAMIN D3	SET	69	0.19036	0.011558	0.11311	0.046205
REACTOME DDX58 IFIH1 MEDIATED INDUCTION OF INTERFERON ALPHA BETA	SET	77	0.17607	0.011291	0.10466	0.046266
GOBP THREONINE METABOLIC PROCESS	SET	5	0.6888	0.011277	0.40946	0.046274
REACTOME FOXO MEDIATED TRANSCRIPTION OF CELL CYCLE GENES	SET	16	0.46399	0.013585	0.27582	0.046276
GOBP MITOTIC G2 M TRANSITION CHECKPOINT	SET	47	0.20046	0.010051	0.11919	0.046309
GOBP MAST CELL ACTIVATION	SET	67	0.18069	0.010811	0.10744	0.046311
GOMF TAU PROTEIN BINDING	SET	41	0.2348	0.010998	0.13966	0.04636
GOBP SUBSTRATE DEPENDENT CELL MIGRATION	SET	25	0.31348	0.01147	0.18647	0.046381
GOBP COLUMNAR CUBOIDAL EPITHELIAL CELL MATURATION	SET	12	0.44205	0.01121	0.26296	0.046383
GOBP REGULATION OF MYOTUBE DIFFERENTIATION	SET	42	0.25897	0.012277	0.15412	0.046451
PID IL23 PATHWAY	SET	36	0.26428	0.011601	0.15728	0.04646
REACTOME NEUROFASCIN INTERACTIONS	SET	6	0.56575	0.010146	0.33682	0.04652
GOBP EXECUTION PHASE OF APOPTOSIS	SET	69	0.18995	0.011533	0.11312	0.046575
LI CISPLATIN RESISTANCE DN	SET	29	0.32424	0.012776	0.19312	0.046591
GOBP POSITIVE REGULATION OF CALCIUM ION TRANSMEMBRANE TRANSPORT	SET	88	0.16696	0.011443	0.099487	0.046657
REACTOME SIGNALING BY RECEPTOR TYROSINE KINASES	SET	503	0.07019	0.011371	0.041825	0.046668
WILLERT WNT SIGNALING	SET	21	0.37272	0.0125	0.22217	0.046723
REACTOME NA CL DEPENDENT NEUROTRANSMITTER TRANSPORTERS	SET	18	0.41226	0.012802	0.24587	0.046807
GOBP MACROPHAGE PROLIFERATION	SET	11	0.48234	0.011711	0.28776	0.046861
REACTOME APOPTOTIC FACTOR MEDIATED RESPONSE	SET	18	0.29627	0.0092003	0.17677	0.046876
WANG ESOPHAGUS CANCER PROGRESSION UP	SET	9	0.55717	0.012237	0.33244	0.046879
WP NANOPARTICLEMEDIATED ACTIVATION OF RECEPTOR SIGNALING	SET	28	0.29404	0.011385	0.17546	0.046896
GOBP VASCULAR ENDOTHELIAL GROWTH FACTOR RECEPTOR 2 SIGNALING PATHWAY	SET	5	0.90002	0.014735	0.53717	0.046928
GOBP PROTEIN POLYMERIZATION	SET	253	0.096199	0.011129	0.057434	0.04698
SENESE HDAC3 TARGETS UP	SET	452	0.074913	0.011521	0.044741	0.047038
REACTOME PHENYLALANINE METABOLISM	SET	6	0.67033	0.012022	0.40037	0.047046
GOBP NEGATIVE REGULATION OF FIBROBLAST GROWTH FACTOR PRODUCTION	SET	2	1.3085	0.01355	0.78153	0.047049
GOBP REGULATION OF PHENOTYPIC SWITCHING	SET	3	1.0293	0.013054	0.61481	0.047064
GOBP RESPONSE TO GRAVITY	SET	10	0.43407	0.010049	0.25937	0.047119
GOBP PROTEIN SUMOYLATION	SET	61	0.19158	0.010939	0.1145	0.047157
REACTOME INTERFERON ALPHA BETA SIGNALING	SET	63	0.19771	0.011472	0.11819	0.047184
GOCC GLYCOSYLPHOSPHATIDYLINOSITOL N ACETYLGLUCOSAMINYLTRANSFERASE GPI GNT COMPLEX	SET	5	0.57737	0.0094528	0.3452	0.047217
GOBP POSITIVE REGULATION OF CELL CYCLE	SET	306	0.08327	0.010579	0.049804	0.047276
GOBP CELL FATE COMMITMENT INVOLVED IN FORMATION OF PRIMARY GERM LAYER	SET	28	0.31181	0.012073	0.18652	0.047293
REACTOME TRANSCRIPTION OF THE HIV GENOME	SET	63	0.17152	0.0099526	0.10264	0.047353
GOBP PYRIMIDINE NUCLEOBASE METABOLIC PROCESS	SET	19	0.33753	0.010768	0.20199	0.047371
REACTOME SIGNALING BY SCF KIT	SET	42	0.23736	0.011252	0.14211	0.047438
GOBP POSITIVE REGULATION OF ADENYLATE CYCLASE ACTIVITY	SET	29	0.29346	0.011563	0.17586	0.047595
WP RAS AND BRADYKININ PATHWAYS IN COVID19	SET	26	0.3345	0.012481	0.20047	0.047609
GOBP REGULATION OF ATP DEPENDENT ACTIVITY	SET	69	0.17376	0.01055	0.10416	0.04765
GOBP VENTRICULAR CARDIAC MUSCLE CELL MEMBRANE REPOLARIZATION	SET	24	0.3332	0.011946	0.19978	0.047679
GOBP DETERMINATION OF PANCREATIC LEFT RIGHT ASYMMETRY	SET	3	0.92959	0.01179	0.55771	0.047787
GOBP NEGATIVE REGULATION OF VASCULAR ENDOTHELIAL GROWTH FACTOR RECEPTOR SIGNALING PATHWAY	SET	11	0.44017	0.010687	0.26411	0.047807
QI PLASMACYTOMA DN	SET	93	0.15156	0.010676	0.090978	0.04788
WU HBX TARGETS 2 DN	SET	14	0.43407	0.011889	0.26085	0.048061
NIKOLSKY BREAST CANCER 15Q26 AMPLICON	SET	21	0.41284	0.013846	0.24825	0.048169
WP SIGNAL TRANSDUCTION THROUGH IL1R	SET	30	0.29024	0.011632	0.17454	0.048183
GOBP POSITIVE REGULATION OF POTASSIUM ION TRANSMEMBRANE TRANSPORTER ACTIVITY	SET	27	0.30432	0.011571	0.1831	0.048257
GOBP HEMOGLOBIN BIOSYNTHETIC PROCESS	SET	13	0.37298	0.0098445	0.22445	0.048288
WP PHYSIOLOGICAL AND PATHOLOGICAL HYPERTROPHY OF THE HEART	SET	24	0.33102	0.011867	0.19925	0.048337
BIOCARTA G1 PATHWAY	SET	28	0.28552	0.011055	0.1719	0.048367
GOCC DENDRITIC FILOPODIUM	SET	4	0.70761	0.010362	0.42623	0.048451
MULLIGHAN NPM1 MUTATED SIGNATURE 2 DN	SET	70	0.17872	0.010929	0.10765	0.048452
REACTOME CLEC7A DECTIN 1 SIGNALING	SET	91	0.16135	0.011244	0.097192	0.048453
GOBP REGULATION OF CELLULAR COMPONENT SIZE	SET	324	0.083787	0.010948	0.050492	0.048527
REACTOME INTRACELLULAR SIGNALING BY SECOND MESSENGERS	SET	288	0.090571	0.011168	0.054598	0.04858
GOBP SEQUESTERING OF ACTIN MONOMERS	SET	6	0.70645	0.01267	0.426	0.048635
GOBP REGULATION OF POSTSYNAPTIC DENSITY ORGANIZATION	SET	13	0.43118	0.011381	0.26002	0.048638
GOBP WOUND HEALING SPREADING OF EPIDERMAL CELLS	SET	20	0.35692	0.011682	0.21523	0.048639
REACTOME TP53 REGULATES TRANSCRIPTION OF DNA REPAIR GENES	SET	59	0.1722	0.0096705	0.10385	0.048652
GOMF INORGANIC ANION TRANSMEMBRANE TRANSPORTER ACTIVITY	SET	132	0.13631	0.011427	0.082208	0.04866
GOBP NEGATIVE REGULATION OF T CELL MEDIATED IMMUNITY	SET	23	0.31187	0.010946	0.18812	0.048686
WP SOMITOGENESIS IN THE CONTEXT OF SPONDYLOCOSTAL DYSOSTOSIS	SET	9	0.54705	0.012015	0.33005	0.048723
GOBP G0 TO G1 TRANSITION	SET	36	0.23675	0.010392	0.14284	0.048725
WP ANGIOTENSIN II RECEPTOR TYPE 1 PATHWAY	SET	27	0.29375	0.01117	0.17726	0.048747
LINDGREN BLADDER CANCER CLUSTER 3 UP	SET	299	0.084342	0.010594	0.050896	0.048753
GOBP LABYRINTHINE LAYER BLOOD VESSEL DEVELOPMENT	SET	17	0.37975	0.01146	0.2292	0.048785
GOBP RETINAL ROD CELL DIFFERENTIATION	SET	12	0.45205	0.011464	0.27284	0.048785
GOCC RISC LOADING COMPLEX	SET	8	0.47934	0.0099262	0.28943	0.048853
GOMF PEPTIDOGLYCAN MURALYTIC ACTIVITY	SET	12	0.44744	0.011347	0.27019	0.048865
REACTOME INTERLEUKIN 37 SIGNALING	SET	19	0.33529	0.010697	0.2026	0.048982
CARD MIR302A TARGETS	SET	74	0.18713	0.011765	0.1131	0.049015
GOBP SYNAPTIC ASSEMBLY AT NEUROMUSCULAR JUNCTION	SET	8	0.57107	0.011826	0.34529	0.049086
GOBP ORGANONITROGEN COMPOUND CATABOLIC PROCESS	SET	1246	0.042622	0.010643	0.025772	0.049091
WP WNT SIGNALING PATHWAY	SET	51	0.20483	0.010697	0.12385	0.049095
GOBP TRNA THIO MODIFICATION	SET	5	0.63469	0.010391	0.38398	0.04918
GOBP REGULATION OF RAB PROTEIN SIGNAL TRANSDUCTION	SET	7	0.57464	0.011131	0.34838	0.049535
REACTOME IRS MEDIATED SIGNALLING	SET	47	0.23093	0.011579	0.14001	0.049537
GOBP INTERNEURON MIGRATION	SET	14	0.47094	0.012899	0.28553	0.049549
WP ADIPOGENESIS	SET	125	0.1401	0.011432	0.084942	0.049551
GOCC EXON EXON JUNCTION COMPLEX	SET	9	0.51404	0.01129	0.31171	0.049574
GESERICK TERT TARGETS DN	SET	20	0.39909	0.013063	0.24207	0.049617
GOMF G PROTEIN COUPLED SEROTONIN RECEPTOR ACTIVITY	SET	21	0.36771	0.012333	0.22304	0.049619
REACTOME DNA DOUBLE STRAND BREAK RESPONSE	SET	46	0.21595	0.010712	0.131	0.049636
FUNG IL2 SIGNALING 2	SET	11	0.61183	0.014855	0.37158	0.049833
GOBP NUCLEOSIDE DIPHOSPHATE CATABOLIC PROCESS	SET	11	0.46402	0.011266	0.28182	0.049839
TOMIDA METASTASIS DN	SET	16	0.36071	0.010561	0.21939	0.050078
GOBP POSITIVE REGULATION OF INTERLEUKIN 2 PRODUCTION	SET	33	0.28065	0.011796	0.17075	0.050132
GOBP IRE1 MEDIATED UNFOLDED PROTEIN RESPONSE	SET	19	0.32237	0.010285	0.19626	0.050247
BIOCARTA IL2RB PATHWAY	SET	35	0.24384	0.010554	0.14856	0.050367
HERNANDEZ MITOTIC ARREST BY DOCETAXEL 2 DN	SET	15	0.40601	0.01151	0.24743	0.050416
GOBP REGULATION OF SODIUM ION TRANSMEMBRANE TRANSPORT	SET	60	0.21659	0.012266	0.13207	0.050515
REACTOME TAK1 DEPENDENT IKK AND NF KAPPA B ACTIVATION	SET	40	0.23376	0.010815	0.14257	0.050556
BIOCARTA NTHI PATHWAY	SET	21	0.35529	0.011916	0.2167	0.05056
JINESH BLEBBISHIELD TRANSFORMED STEM CELL SPHERES DN	SET	256	0.091701	0.01067	0.055954	0.05063
GOBP INTRACELLULAR SPHINGOLIPID HOMEOSTASIS	SET	5	0.55048	0.0090127	0.33593	0.050649
WP IL5 SIGNALING PATHWAY	SET	38	0.25065	0.011303	0.15304	0.050735
GOBP POSITIVE REGULATION OF TRANSPORT	SET	843	0.051852	0.010773	0.031663	0.050762
ZHONG RESPONSE TO AZACITIDINE AND TSA UP	SET	148	0.11794	0.010465	0.072054	0.050839
NIKOLSKY MUTATED AND AMPLIFIED IN BREAST CANCER	SET	93	0.15273	0.010759	0.093308	0.050844
GOBP TUBE MORPHOGENESIS	SET	802	0.056322	0.011426	0.03441	0.050847
NIKOLSKY BREAST CANCER 12Q13 Q21 AMPLICON	SET	45	0.33999	0.016682	0.20772	0.05085
WP NETRINUNC5B SIGNALING PATHWAY	SET	50	0.21787	0.011266	0.13316	0.050922
LEE EARLY T LYMPHOCYTE DN	SET	50	0.20883	0.010799	0.12764	0.050924
GOBP REGULATION OF GENE EXPRESSION BY GENOMIC IMPRINTING	SET	15	0.36894	0.01046	0.22553	0.050942
GOBP CARDIAC MUSCLE CONTRACTION	SET	122	0.14426	0.01163	0.088194	0.050956
REACTOME DNA DOUBLE STRAND BREAK REPAIR	SET	135	0.12137	0.010289	0.074199	0.050959
GOBP REGULATION OF FEEDING BEHAVIOR	SET	26	0.32341	0.012068	0.19777	0.051006
GOBP CELLULAR RESPONSE TO REACTIVE NITROGEN SPECIES	SET	17	0.30618	0.0092404	0.18725	0.051018
EPPERT HSC R	SET	108	0.1523	0.011557	0.093158	0.051047
GOBP CIRCADIAN RHYTHM	SET	197	0.10581	0.010818	0.064747	0.051118
AMIT EGF RESPONSE 480 HELA	SET	159	0.12096	0.011121	0.074044	0.051184
GOMF INTRAMOLECULAR TRANSFERASE ACTIVITY	SET	25	0.26201	0.009587	0.16041	0.051205
PID CERAMIDE PATHWAY	SET	42	0.2225	0.010547	0.13624	0.05123
GOMF NADPLUS PROTEIN ARGININE ADP RIBOSYLTRANSFERASE ACTIVITY	SET	6	0.74512	0.013363	0.45639	0.051282
PELLICCIOTTA HDAC IN ANTIGEN PRESENTATION UP	SET	59	0.18075	0.010151	0.11071	0.051283
MATZUK MALE REPRODUCTION SERTOLI	SET	25	0.30035	0.01099	0.18403	0.051336
WP MEASLES VIRUS INFECTION	SET	122	0.13696	0.011042	0.083963	0.05143
GOCC CHROMOSOME TELOMERIC REPEAT REGION	SET	12	0.41693	0.010573	0.25561	0.051446
BIOCARTA RANBP2 PATHWAY	SET	10	0.47037	0.010889	0.28848	0.051508
GOBP ASTROCYTE CELL MIGRATION	SET	8	0.47986	0.0099369	0.29442	0.051574
GOMF DYNEIN HEAVY CHAIN BINDING	SET	15	0.32297	0.0091563	0.1982	0.05161
GOBP BLOOD VESSEL MORPHOGENESIS	SET	577	0.065299	0.011307	0.040082	0.05165
GOBP NEGATIVE REGULATION OF AXON EXTENSION	SET	42	0.22927	0.010868	0.1408	0.051735
WP NUCLEAR RECEPTORS METAPATHWAY	SET	298	0.088788	0.011134	0.054534	0.051759
GOBP ATRIAL CARDIAC MUSCLE CELL MEMBRANE REPOLARIZATION	SET	8	0.60086	0.012442	0.36914	0.051803
GOBP MEMBRANE INVAGINATION	SET	62	0.18803	0.010824	0.11553	0.051829
GOMF ATPASE INHIBITOR ACTIVITY	SET	5	0.63471	0.010392	0.39018	0.051908
GOBP LEUCINE TRANSPORT	SET	10	0.43822	0.010145	0.26939	0.051912
GOCC SPERM HEAD PLASMA MEMBRANE	SET	6	0.5077	0.0091054	0.31217	0.051944
KYNG DNA DAMAGE UP	SET	190	0.10749	0.010794	0.066136	0.052062
GOBP G PROTEIN COUPLED RECEPTOR SIGNALING PATHWAY INVOLVED IN HEART PROCESS	SET	15	0.4242	0.012026	0.2611	0.052124
REACTOME REGULATION OF RUNX1 EXPRESSION AND ACTIVITY	SET	17	0.33473	0.010102	0.20606	0.052146
HAHTOLA CTCL CUTANEOUS	SET	23	0.2966	0.01041	0.18264	0.052207
REACTOME ALPHA DEFENSINS	SET	9	0.68462	0.015037	0.42159	0.052209
REACTOME HEME SIGNALING	SET	47	0.21938	0.011	0.13512	0.052237
GOBP PROTEIN K11 LINKED UBIQUITINATION	SET	28	0.24879	0.0096333	0.15335	0.052368
PID FOXM1 PATHWAY	SET	39	0.23721	0.010837	0.14624	0.052398
GOMF DYNEIN COMPLEX BINDING	SET	23	0.31155	0.010935	0.19209	0.052423
GOBP NEGATIVE REGULATION OF CELL CELL ADHESION	SET	181	0.11275	0.011054	0.069522	0.052437
GOMF GALACTOSYLCERAMIDASE ACTIVITY	SET	4	0.79491	0.011641	0.49026	0.052473
GOBP PEPTIDE CROSS LINKING	SET	33	0.28413	0.011942	0.17537	0.052604
GOCC ACTIN FILAMENT	SET	92	0.15612	0.010939	0.096396	0.05267
GOBP SPLICEOSOMAL COMPLEX ASSEMBLY	SET	66	0.15588	0.0092573	0.096298	0.052759
PID PRL SIGNALING EVENTS PATHWAY	SET	23	0.29498	0.010353	0.18234	0.052863
BIOCARTA RAS PATHWAY	SET	20	0.3153	0.01032	0.19505	0.053001
GOBP POSTSYNAPTIC SPECIALIZATION ORGANIZATION	SET	41	0.22976	0.010762	0.1422	0.053084
RICKMAN TUMOR DIFFERENTIATED MODERATELY VS POORLY UP	SET	117	0.12748	0.010066	0.078912	0.05311
GOBP AROMATIC AMINO ACID METABOLIC PROCESS	SET	30	0.29317	0.011749	0.18153	0.053167
GOBP HOMEOSTATIC PROCESS	SET	1548	0.039255	0.01083	0.024312	0.053205
GOMF TRANSCRIPTION COREGULATOR BINDING	SET	105	0.13832	0.01035	0.085685	0.053247
GOBP REGULATION OF CILIUM BEAT FREQUENCY INVOLVED IN CILIARY MOTILITY	SET	9	0.44071	0.0096794	0.27308	0.053288
GOBP REGULATION OF APOPTOTIC CELL CLEARANCE	SET	7	0.61909	0.011992	0.38362	0.053294
PID CXCR3 PATHWAY	SET	42	0.23028	0.010916	0.1427	0.053299
GOBP POSITIVE REGULATION OF CYCLASE ACTIVITY	SET	36	0.25301	0.011106	0.1568	0.053319
GOMF UBIQUITIN LIKE PROTEIN LIGASE BINDING	SET	289	0.084605	0.010451	0.052437	0.053332
GOBP RECEPTOR CATABOLIC PROCESS	SET	26	0.2791	0.010414	0.173	0.053351
NABA MATRISOME ASSOCIATED	SET	685	0.062685	0.011791	0.038859	0.053366
GOBP REGULATION OF GASTRULATION	SET	15	0.39672	0.011247	0.24609	0.053478
GOBP LEUKOCYTE PROLIFERATION	SET	315	0.086799	0.011185	0.053845	0.05349
GOBP REGULATION OF ATRIAL CARDIAC MUSCLE CELL MEMBRANE REPOLARIZATION	SET	5	0.7628	0.012489	0.47321	0.053493
PID IL2 PI3K PATHWAY	SET	33	0.25192	0.010588	0.15629	0.053502
AMIT EGF RESPONSE 40 HELA	SET	40	0.25958	0.012009	0.16108	0.053543
WP SYNAPTIC VESICLE PATHWAY	SET	48	0.22302	0.0113	0.13847	0.053635
GOBP BRANCHED CHAIN AMINO ACID TRANSPORT	SET	14	0.35715	0.0097823	0.22181	0.053685
LINDGREN BLADDER CANCER CLUSTER 1 DN	SET	355	0.076693	0.010481	0.047646	0.053745
GOMF IMPORTIN ALPHA FAMILY PROTEIN BINDING	SET	9	0.52227	0.011471	0.32449	0.053762
GOBP MITOTIC CELL CYCLE PROCESS	SET	713	0.053323	0.010225	0.033134	0.053786
GOBP PROTEIN LOCALIZATION TO CHROMOSOME	SET	95	0.14813	0.010546	0.092083	0.053849
GOBP NEGATIVE REGULATION OF TRANSCRIPTION FROM RNA POLYMERASE II PROMOTER IN RESPONSE TO STRESS	SET	10	0.5503	0.01274	0.34209	0.053855
WP INTERLEUKIN1 IL1 STRUCTURAL PATHWAY	SET	45	0.21581	0.010589	0.13419	0.053898
GOBP AMIDE METABOLIC PROCESS	SET	1060	0.044674	0.010344	0.02778	0.053911
GOBP THYROID HORMONE GENERATION	SET	20	0.35239	0.011534	0.21915	0.053932
GOBP REGULATION OF CARDIAC MUSCLE CELL ACTION POTENTIAL INVOLVED IN REGULATION OF CONTRACTION	SET	7	0.51241	0.0099258	0.31879	0.053997
LUI THYROID CANCER PAX8 PPARG DN	SET	46	0.20179	0.01001	0.12556	0.05402
GOBP REGULATION OF AXON GUIDANCE	SET	12	0.4792	0.012152	0.29823	0.054054
GOCC NBAF COMPLEX	SET	16	0.35747	0.010466	0.22256	0.054126
GOMF PROMOTER SPECIFIC CHROMATIN BINDING	SET	57	0.17488	0.0096539	0.1089	0.054163
GOBP REGULATION OF PROTEIN MODIFICATION PROCESS	SET	1378	0.040303	0.010543	0.025099	0.054171
GOBP AMINO ACID BETAINE TRANSPORT	SET	12	0.46946	0.011905	0.29244	0.054216
GOMF OXIDIZED DNA BINDING	SET	11	0.42715	0.010371	0.26623	0.054318
NOJIMA SFRP2 TARGETS UP	SET	29	0.27891	0.01099	0.17387	0.054353
GOBP RESPONSE TO ORGANIC CYCLIC COMPOUND	SET	866	0.051178	0.01077	0.031913	0.0544
GOMF LYSOZYME ACTIVITY	SET	8	0.49325	0.010214	0.30771	0.054479
GOBP INTRACELLULAR PH ELEVATION	SET	7	0.60927	0.011802	0.38048	0.05466
REACTOME IRE1ALPHA ACTIVATES CHAPERONES	SET	49	0.18507	0.0094741	0.1156	0.054712
GOMF BUBBLE DNA BINDING	SET	8	0.49116	0.010171	0.30683	0.054724
GOBP REGULATION OF GLUCAN BIOSYNTHETIC PROCESS	SET	26	0.26559	0.00991	0.16601	0.054826
VISALA RESPONSE TO HEAT SHOCK AND AGING DN	SET	12	0.44802	0.011361	0.28009	0.054856
GOMF UBIQUITIN LIKE PROTEIN PEPTIDASE ACTIVITY	SET	104	0.13442	0.01001	0.084133	0.055067
REACTOME NGF STIMULATED TRANSCRIPTION	SET	37	0.23196	0.010322	0.14527	0.055172
REACTOME GENERATION OF SECOND MESSENGER MOLECULES	SET	21	0.30866	0.010352	0.19337	0.055224
GOMF SMAD BINDING	SET	74	0.17894	0.01125	0.11217	0.055333
GOBP NEGATIVE REGULATION OF CALCIUM ION IMPORT ACROSS PLASMA MEMBRANE	SET	5	0.70812	0.011594	0.44407	0.055409
HUMMERICH MALIGNANT SKIN TUMOR DN	SET	20	0.28271	0.0092536	0.17732	0.055439
GOCC CLATHRIN SCULPTED MONOAMINE TRANSPORT VESICLE	SET	5	0.59645	0.0097653	0.3742	0.055486
GOBP INTERLEUKIN 2 PRODUCTION	SET	58	0.2077	0.011565	0.13037	0.055572
WP THERMOGENESIS	SET	105	0.14701	0.011	0.092285	0.055584
PID RANBP2 PATHWAY	SET	11	0.43746	0.010622	0.27466	0.055623
ZHOU INFLAMMATORY RESPONSE LIVE UP	SET	389	0.076292	0.010903	0.047901	0.055624
GOMF PHOSPHATIDYLCHOLINE BINDING	SET	28	0.26817	0.010384	0.1684	0.055644
SHETH LIVER CANCER VS TXNIP LOSS PAM1	SET	238	0.092272	0.010357	0.057944	0.055652
GOMF INSULIN RECEPTOR BINDING	SET	21	0.3412	0.011443	0.21431	0.055692
GOBP POSITIVE REGULATION OF RECEPTOR BINDING	SET	7	0.53318	0.010328	0.33494	0.055717
ZHANG BREAST CANCER PROGENITORS DN	SET	133	0.11723	0.009865	0.073652	0.055738
SARRIO EPITHELIAL MESENCHYMAL TRANSITION UP	SET	158	0.10866	0.0099598	0.068297	0.055809
GOBP MYELOID LEUKOCYTE MIGRATION	SET	212	0.10487	0.011118	0.065914	0.055811
BROWNE HCMV INFECTION 48HR DN	SET	429	0.070551	0.010577	0.044343	0.055813
FLECHNER BIOPSY KIDNEY TRANSPLANT OK VS DONOR UP	SET	513	0.065357	0.01069	0.041104	0.055921
GOBP REGULATION OF CONNECTIVE TISSUE REPLACEMENT	SET	5	0.77679	0.012718	0.48855	0.055928
REACTOME PI 3K CASCADE FGFR1	SET	21	0.32853	0.011019	0.20663	0.055934
GOBP CELLULAR RESPONSE TO DNA DAMAGE STIMULUS	SET	804	0.049859	0.010127	0.031361	0.055945
PID PDGFRB PATHWAY	SET	126	0.12874	0.010546	0.080988	0.055974
REACTOME SRP DEPENDENT COTRANSLATIONAL PROTEIN TARGETING TO MEMBRANE	SET	103	0.12929	0.0095819	0.081345	0.056001
WP IL1 SIGNALING PATHWAY	SET	51	0.18761	0.0097977	0.11804	0.056006
BIOCARTA MAL PATHWAY	SET	19	0.29503	0.0094125	0.18565	0.05602
MEDINA SMARCA4 TARGETS	SET	36	0.22968	0.010082	0.14453	0.056025
GOBP NEGATIVE REGULATION OF LEUKOCYTE CELL CELL ADHESION	SET	131	0.12662	0.010575	0.07974	0.056161
GOBP STOMACH DEVELOPMENT	SET	5	0.78351	0.012828	0.49344	0.056167
GOBP POSITIVE REGULATION OF CYTOKINE PRODUCTION	SET	427	0.071365	0.010675	0.044974	0.056286
REACTOME CARDIAC CONDUCTION	SET	123	0.13996	0.011329	0.088217	0.056315
GOBP SIGNAL TRANSDUCTION INVOLVED IN REGULATION OF GENE EXPRESSION	SET	22	0.32732	0.011236	0.20636	0.056357
REACTOME FC EPSILON RECEPTOR FCERI SIGNALING	SET	123	0.13021	0.01054	0.082125	0.05643
KEGG ENDOMETRIAL CANCER	SET	50	0.19857	0.010268	0.12527	0.056476
BIOCARTA STATHMIN PATHWAY	SET	20	0.33301	0.0109	0.2101	0.056495
GOBP POSITIVE REGULATION OF RNA METABOLIC PROCESS	SET	1688	0.03653	0.010481	0.023052	0.056531
GOBP DENTATE GYRUS DEVELOPMENT	SET	16	0.40113	0.011745	0.25316	0.056554
BRACHAT RESPONSE TO CISPLATIN	SET	20	0.32551	0.010655	0.20545	0.056561
GOBP POSITIVE REGULATION OF SYNAPTIC TRANSMISSION GABAERGIC	SET	15	0.34901	0.0098944	0.22037	0.056637
GOBP NUCLEAR CHROMOSOME SEGREGATION	SET	324	0.074616	0.0097496	0.047121	0.056663
GOBP DEPHOSPHORYLATION	SET	318	0.080819	0.010463	0.05104	0.05667
GOBP REGULATION OF HYDROLASE ACTIVITY	SET	868	0.051154	0.010776	0.032321	0.056754
WP NODLIKE RECEPTOR NLR SIGNALING PATHWAY	SET	8	0.49895	0.010332	0.31529	0.056779
GOBP EPITHELIAL CELL APOPTOTIC PROCESS	SET	123	0.13276	0.010747	0.083895	0.05678
GOMF INOSITOL TETRAKISPHOSPHATE PHOSPHATASE ACTIVITY	SET	7	0.5573	0.010796	0.35221	0.056797
GOBP POSITIVE REGULATION OF CATION CHANNEL ACTIVITY	SET	63	0.18166	0.010541	0.11481	0.056812
GOBP POSITIVE REGULATION OF PROTEIN METABOLIC PROCESS	SET	1333	0.040345	0.010394	0.025501	0.056822
GOCC CHROMOSOME TELOMERIC REGION	SET	146	0.11328	0.0099843	0.07161	0.056841
CHEN PDGF TARGETS	SET	18	0.36754	0.011414	0.23239	0.056881
BIOCARTA TCRA PATHWAY	SET	9	0.50718	0.011139	0.32077	0.056931
GOBP MESODERM MORPHOGENESIS	SET	68	0.1878	0.01132	0.11879	0.05695
KANNAN TP53 TARGETS DN	SET	22	0.29274	0.010049	0.18528	0.057064
GOBP ENDOPLASMIC RETICULUM TO GOLGI VESICLE MEDIATED TRANSPORT	SET	128	0.12457	0.010285	0.07884	0.057066
GOMF TETRAPYRROLE BINDING	SET	138	0.12913	0.011067	0.08173	0.057068
REACTOME MICRORNA MIRNA BIOGENESIS	SET	24	0.25774	0.0092405	0.16317	0.057106
GOBP CELL CYCLE PHASE TRANSITION	SET	512	0.0609	0.0099515	0.038558	0.05713
WP SMALL CELL LUNG CANCER	SET	91	0.14813	0.010322	0.093791	0.057139
GOBP SKELETAL MUSCLE FIBER DIFFERENTIATION	SET	7	0.5691	0.011024	0.36035	0.057142
REACTOME MRNA SPLICING MINOR PATHWAY	SET	48	0.17642	0.0089389	0.11171	0.057143
MIKKELSEN ES HCP WITH H3K27ME3	SET	37	0.2606	0.011597	0.16508	0.057219
SCHAEFFER PROSTATE DEVELOPMENT 48HR DN	SET	383	0.080757	0.011454	0.051157	0.057222
GOMF S100 PROTEIN BINDING	SET	13	0.3709	0.0097895	0.23507	0.057309
GOBP HISTONE H3 K9 DEMETHYLATION	SET	6	0.53982	0.0096815	0.34247	0.057492
BHATTACHARYA EMBRYONIC STEM CELL	SET	76	0.15938	0.010154	0.10112	0.057506
MIKKELSEN ES HCP WITH H3 UNMETHYLATED	SET	57	0.19707	0.010879	0.12507	0.057558
GOBP POSITIVE REGULATION OF CALCIUM ION TRANSMEMBRANE TRANSPORTER ACTIVITY	SET	44	0.2156	0.010461	0.13684	0.057569
MYLLYKANGAS AMPLIFICATION HOT SPOT 16	SET	9	0.45898	0.010081	0.29133	0.057586
GOBP PROGRAMMED CELL DEATH INVOLVED IN CELL DEVELOPMENT	SET	24	0.27456	0.0098434	0.1743	0.057615
GOBP STRESS GRANULE ASSEMBLY	SET	27	0.24712	0.0093963	0.15703	0.057782
GOBP POSITIVE REGULATION OF VASCULAR ENDOTHELIAL GROWTH FACTOR SIGNALING PATHWAY	SET	7	0.61883	0.011987	0.39326	0.057801
GOBP NEGATIVE REGULATION OF CELL ADHESION MEDIATED BY INTEGRIN	SET	11	0.43333	0.010521	0.27539	0.057814
GOCC BLOOD MICROPARTICLE	SET	100	0.14408	0.010522	0.091575	0.057827
TAKEDA TARGETS OF NUP98 HOXA9 FUSION 6HR DN	SET	41	0.23148	0.010842	0.14717	0.057884
WP TRANSCRIPTIONAL CASCADE REGULATING ADIPOGENESIS	SET	13	0.42512	0.011221	0.27029	0.05789
RODRIGUES THYROID CARCINOMA POORLY DIFFERENTIATED UP	SET	614	0.05857	0.010451	0.037244	0.057916
REACTOME CREB1 PHOSPHORYLATION THROUGH THE ACTIVATION OF ADENYLATE CYCLASE	SET	11	0.48396	0.011751	0.30779	0.057944
PID MTOR 4PATHWAY	SET	67	0.16943	0.010138	0.10776	0.057945
WP NUCLEAR RECEPTORS	SET	35	0.25381	0.010985	0.16142	0.057949
ZHANG ADIPOGENESIS BY BMP7	SET	14	0.34945	0.0095714	0.22236	0.058032
REACTOME PLATELET CALCIUM HOMEOSTASIS	SET	25	0.30784	0.011264	0.19589	0.058037
GOBP RESPONSE TO CATECHOLAMINE	SET	103	0.14653	0.01086	0.09327	0.058092
GOBP WOUND HEALING	SET	406	0.071434	0.010425	0.045479	0.058137
GOBP CELL CYCLE PROCESS	SET	1188	0.041092	0.010036	0.026167	0.058172
GOBP REGULATION OF MELANOCYTE DIFFERENTIATION	SET	6	0.70824	0.012702	0.45103	0.058185
GOBP REGULATION OF TYPE I INTERFERON MEDIATED SIGNALING PATHWAY	SET	37	0.20987	0.0093392	0.13368	0.058219
GOMF RNA POLYMERASE II TRANSCRIPTION REGULATORY REGION SEQUENCE SPECIFIC DNA BINDING	SET	1157	0.045588	0.010997	0.029044	0.058265
GOBP REGULATION OF TRANSLATION IN RESPONSE TO STRESS	SET	20	0.29531	0.0096658	0.18815	0.058272
GOBP SYNAPTIC TRANSMISSION GABAERGIC	SET	53	0.20324	0.01082	0.12949	0.058275
GOBP POSITIVE REGULATION OF RELEASE OF SEQUESTERED CALCIUM ION INTO CYTOSOL	SET	41	0.23018	0.010781	0.14667	0.058286
REACTOME FORMATION OF RNA POL II ELONGATION COMPLEX	SET	56	0.16602	0.0090843	0.1058	0.058309
GOBP PEPTIDYL TYROSINE DEPHOSPHORYLATION	SET	29	0.2609	0.010281	0.16636	0.058415
WP FARNESOID X RECEPTOR PATHWAY	SET	18	0.37202	0.011552	0.23724	0.05844
GOBP CRANIAL NERVE DEVELOPMENT	SET	59	0.20367	0.011438	0.12998	0.058579
GOBP ENDOCRINE SYSTEM DEVELOPMENT	SET	132	0.13076	0.010962	0.083457	0.058595
GOBP MESODERMAL CELL FATE SPECIFICATION	SET	13	0.40238	0.01062	0.25686	0.058622
MEISSNER NPC HCP WITH H3K4ME2 AND H3K27ME3	SET	339	0.085551	0.011429	0.054613	0.058626
GOBP FC RECEPTOR SIGNALING PATHWAY	SET	50	0.21609	0.011174	0.13797	0.058661
LEE LIVER CANCER SURVIVAL DN	SET	167	0.10883	0.010253	0.069522	0.058753
MCGOWAN RSP6 TARGETS DN	SET	5	0.62509	0.010234	0.39934	0.058766
GOBP POSITIVE REGULATION OF SKELETAL MUSCLE TISSUE GROWTH	SET	3	1.3188	0.016726	0.84258	0.058779
REACTOME IRAK2 MEDIATED ACTIVATION OF TAK1 COMPLEX	SET	9	0.50967	0.011194	0.32564	0.058787
BRUINS UVC RESPONSE VIA TP53 GROUP B	SET	511	0.062156	0.010147	0.039718	0.058808
BOCHKIS FOXA2 TARGETS	SET	407	0.069014	0.010084	0.044117	0.058881
GOBP SEROTONIN SECRETION	SET	9	0.48964	0.010754	0.31313	0.058954
PID HNF3B PATHWAY	SET	44	0.20197	0.0097989	0.12918	0.058981
WP CONSTITUTIVE ANDROSTANE RECEPTOR PATHWAY	SET	30	0.23351	0.0093584	0.14941	0.059053
REACTOME ESTROGEN DEPENDENT NUCLEAR EVENTS DOWNSTREAM OF ESR MEMBRANE SIGNALING	SET	23	0.31107	0.010918	0.19923	0.059229
REACTOME EGFR DOWNREGULATION	SET	30	0.2819	0.011298	0.18055	0.059234
GOMF ACTIVE TRANSMEMBRANE TRANSPORTER ACTIVITY	SET	387	0.072231	0.010297	0.046288	0.059335
GOBP BONE DEVELOPMENT	SET	218	0.10039	0.010791	0.06444	0.05964
GOCC SPERM CONNECTING PIECE	SET	9	0.42596	0.0093554	0.27348	0.059682
WP GLYCOSAMINOGLYCAN DEGRADATION	SET	16	0.31456	0.00921	0.20197	0.059687
GOBP CEREBRAL CORTEX GABAERGIC INTERNEURON DEVELOPMENT	SET	6	0.59004	0.010582	0.37893	0.059731
GOBP REGULATION OF EXOCYTOSIS	SET	181	0.10141	0.0099422	0.065165	0.059841
LIAO METASTASIS	SET	495	0.063094	0.010142	0.040548	0.059857
MARKS HDAC TARGETS UP	SET	19	0.34877	0.011127	0.22414	0.059862
GOBP STEROID HORMONE BIOSYNTHETIC PROCESS	SET	40	0.2202	0.010188	0.1416	0.059966
GOBP T CELL DIFFERENTIATION	SET	283	0.086931	0.010627	0.055907	0.059992
GOBP ZINC ION IMPORT INTO ORGANELLE	SET	8	0.53558	0.011091	0.34463	0.060092
GOBP CYTOKINE MEDIATED SIGNALING PATHWAY	SET	428	0.072709	0.010888	0.046805	0.060168
GOBP SKELETAL MUSCLE THIN FILAMENT ASSEMBLY	SET	7	0.59763	0.011577	0.38482	0.060221
GOMF METHYLATION DEPENDENT PROTEIN BINDING	SET	64	0.19206	0.011232	0.12369	0.060244
CHANG IMMORTALIZED BY HPV31 UP	SET	66	0.17296	0.010271	0.11139	0.06025
BIOCARTA FXR PATHWAY	SET	7	0.55147	0.010683	0.35519	0.060269
GOBP CAVEOLA ASSEMBLY	SET	5	0.72466	0.011864	0.46701	0.060375
GOBP PLASMA MEMBRANE RAFT ASSEMBLY	SET	5	0.72466	0.011864	0.46701	0.060375
BIOCARTA ACH PATHWAY	SET	14	0.40453	0.01108	0.26071	0.060381
OKAWA NEUROBLASTOMA 1P36 31 DELETION	SET	22	0.52027	0.017859	0.33556	0.060527
GOCC MALE GERM CELL NUCLEUS	SET	51	0.19125	0.0099882	0.12344	0.060662
GOBP NEGATIVE REGULATION OF PROTEIN TARGETING TO MITOCHONDRION	SET	6	0.60042	0.010768	0.38755	0.060668
GOBP ACTIVATION OF CYSTEINE TYPE ENDOPEPTIDASE ACTIVITY INVOLVED IN APOPTOTIC PROCESS BY CYTOCHROME C	SET	6	0.47805	0.0085736	0.30861	0.060696
GOBP RESPONSE TO NITROGEN COMPOUND	SET	1050	0.044137	0.010174	0.028494	0.060705
GOBP STEM CELL PROLIFERATION	SET	104	0.13802	0.010278	0.089109	0.060714
GOBP FC GAMMA RECEPTOR SIGNALING PATHWAY	SET	31	0.29478	0.012009	0.19036	0.060759
GOBP NEGATIVE REGULATION OF ION TRANSMEMBRANE TRANSPORTER ACTIVITY	SET	68	0.17663	0.010647	0.11407	0.060763
REACTOME TRNA MODIFICATION IN THE NUCLEUS AND CYTOSOL	SET	41	0.20308	0.0095118	0.13116	0.060776
IZADPANAH STEM CELL ADIPOSE VS BONE DN	SET	100	0.14587	0.010653	0.094253	0.060863
GOBP MEMBRANE PROTEIN INTRACELLULAR DOMAIN PROTEOLYSIS	SET	12	0.35712	0.0090564	0.23083	0.060928
BENPORATH NOS TARGETS	SET	168	0.10599	0.010015	0.068538	0.061002
GOBP SMALL GTPASE MEDIATED SIGNAL TRANSDUCTION	SET	446	0.067894	0.010374	0.043919	0.061073
GOBP SPERM AXONEME ASSEMBLY	SET	27	0.25359	0.0096424	0.1641	0.061137
REACTOME INSERTION OF TAIL ANCHORED PROTEINS INTO THE ENDOPLASMIC RETICULUM MEMBRANE	SET	19	0.2782	0.0088756	0.18004	0.061154
REACTOME SEMA3A PLEXIN REPULSION SIGNALING BY INHIBITING INTEGRIN ADHESION	SET	13	0.39975	0.010551	0.25873	0.061178
REACTOME RET SIGNALING	SET	40	0.21638	0.010011	0.14007	0.061208
GOCC PLATELET DENSE GRANULE LUMEN	SET	14	0.31109	0.0085206	0.20146	0.061281
BIOCARTA PLCE PATHWAY	SET	11	0.44509	0.010807	0.28826	0.061293
REACTOME SIGNALING BY FGFR1 IN DISEASE	SET	38	0.23022	0.010382	0.14911	0.061317
GOBP L LYSINE TRANSPORT	SET	8	0.56667	0.011734	0.36734	0.061471
GOMF KINASE BINDING	SET	724	0.05182	0.01001	0.033599	0.061508
GOBP POSITIVE REGULATION OF PHAGOCYTOSIS	SET	62	0.18922	0.010892	0.12273	0.061585
TCGA GLIOBLASTOMA COPY NUMBER UP	SET	72	0.20375	0.012636	0.1322	0.061637
RIZ ERYTHROID DIFFERENTIATION HEMGN	SET	26	0.27531	0.010273	0.17871	0.061721
GOBP APOPTOTIC PROCESS INVOLVED IN HEART MORPHOGENESIS	SET	6	0.68065	0.012207	0.442	0.061795
GOMF MHC CLASS IB PROTEIN BINDING	SET	5	0.70436	0.011532	0.45742	0.061806
GOBP CELLULAR MODIFIED AMINO ACID BIOSYNTHETIC PROCESS	SET	26	0.25997	0.0097005	0.16888	0.061863
BIOCARTA CDMAC PATHWAY	SET	15	0.36333	0.010301	0.23609	0.06192
GOBP NEGATIVE REGULATION OF TRANSLATIONAL INITIATION	SET	18	0.26571	0.0082511	0.17271	0.061974
GOBP REGULATION OF PIGMENT CELL DIFFERENTIATION	SET	8	0.57588	0.011925	0.37441	0.062019
KEGG BASAL TRANSCRIPTION FACTORS	SET	29	0.26606	0.010484	0.17301	0.06206
GOBP PROTEIN IMPORT INTO MITOCHONDRIAL MATRIX	SET	17	0.30437	0.0091857	0.19793	0.062064
HONRADO BREAST CANCER BRCA1 VS BRCA2	SET	17	0.36645	0.011059	0.23833	0.062083
GOMF HSP90 PROTEIN BINDING	SET	41	0.19642	0.0092001	0.1278	0.062165
MANNE COVID19 ICU VS HEALTHY DONOR PLATELETS DN	SET	138	0.12995	0.011138	0.084557	0.062171
REACTOME TRNA PROCESSING	SET	103	0.13393	0.0099262	0.087165	0.062214
GOCC SARCOPLASMIC RETICULUM MEMBRANE	SET	40	0.21084	0.0097544	0.13725	0.062261
WP PI3KAKT SIGNALING PATHWAY	SET	324	0.081141	0.010602	0.052847	0.062356
GOBP RESPONSE TO OXYGEN CONTAINING COMPOUND	SET	1660	0.035917	0.010228	0.023398	0.062395
MYLLYKANGAS AMPLIFICATION HOT SPOT 22	SET	11	0.42507	0.010321	0.27695	0.062422
WP OVERLAP BETWEEN SIGNAL TRANSDUCTION PATHWAYS CONTRIBUTING TO LMNA LAMINOPATHIES	SET	52	0.20313	0.010712	0.1324	0.062497
GOBP SPHINGOMYELIN BIOSYNTHETIC PROCESS	SET	11	0.43417	0.010542	0.28322	0.062651
WP ALTERED GLYCOSYLATION OF MUC1 IN TUMOR MICROENVIRONMENT	SET	7	0.4878	0.0094491	0.3182	0.062651
GOBP NEGATIVE REGULATION OF RESPONSE TO ENDOPLASMIC RETICULUM STRESS	SET	39	0.22365	0.010217	0.14592	0.062681
GOBP MEMBRANE REPOLARIZATION DURING ATRIAL CARDIAC MUSCLE CELL ACTION POTENTIAL	SET	5	0.72076	0.011801	0.47029	0.062698
BIOCARTA LONGEVITY PATHWAY	SET	14	0.33898	0.0092846	0.22126	0.062763
WP CELL CYCLE	SET	117	0.12005	0.0094794	0.078366	0.062778
GOBP NEGATIVE REGULATION OF DEVELOPMENTAL GROWTH	SET	101	0.14298	0.010494	0.093434	0.06298
PID TELOMERASE PATHWAY	SET	65	0.17599	0.010372	0.11504	0.063032
DAZARD RESPONSE TO UV NHEK DN	SET	292	0.082558	0.01025	0.053988	0.063118
SAKAI TUMOR INFILTRATING MONOCYTES UP	SET	25	0.28257	0.010339	0.18486	0.063193
NIKOLSKY BREAST CANCER 19Q13.4 AMPLICON	SET	7	0.84244	0.016319	0.55113	0.063196
GOBP EOSINOPHIL MIGRATION	SET	22	0.31163	0.010698	0.20397	0.063289
GOMF CYCLASE ACTIVITY	SET	21	0.28994	0.0097243	0.18981	0.063328
GOCC TRANSLOCON COMPLEX	SET	5	0.55252	0.0090461	0.36174	0.063338
GOBP NEGATIVE REGULATION OF ACTIN FILAMENT DEPOLYMERIZATION	SET	43	0.20343	0.0097575	0.1332	0.063362
GOBP REGULATION OF EPITHELIAL TO MESENCHYMAL TRANSITION	SET	96	0.15127	0.010826	0.099118	0.063492
GOCC ALPHA BETA T CELL RECEPTOR COMPLEX	SET	4	0.69082	0.010117	0.45266	0.063496
HOLLERN MICROACINAR BREAST TUMOR UP	SET	42	0.21442	0.010164	0.1405	0.063506
GRAESSMANN RESPONSE TO MC AND DOXORUBICIN DN	SET	713	0.049525	0.009497	0.032459	0.06354
BIOCARTA PRION PATHWAY	SET	12	0.36608	0.0092836	0.24012	0.06369
GOBP CEREBELLAR CORTEX FORMATION	SET	23	0.28842	0.010123	0.18919	0.063697
GOBP CELL DIFFERENTIATION INVOLVED IN PHENOTYPIC SWITCHING	SET	2	1.1284	0.011685	0.74022	0.063711
KEGG PANCREATIC CANCER	SET	66	0.17607	0.010456	0.1155	0.063717
GOBP REGULATION OF PROTEIN DEPOLYMERIZATION	SET	81	0.14873	0.0097809	0.097576	0.063733
REACTOME ACTIVATED NTRK2 SIGNALS THROUGH PI3K	SET	7	0.49326	0.0095549	0.32368	0.063772
GOMF PDZ DOMAIN BINDING	SET	83	0.16233	0.010806	0.10653	0.063786
STEGMEIER PREMITOTIC CELL CYCLE REGULATORS	SET	10	0.43342	0.010034	0.28451	0.063836
GOBP ADRENERGIC RECEPTOR SIGNALING PATHWAY	SET	28	0.28388	0.010992	0.18636	0.063849
GOBP POSITIVE REGULATION OF NUCLEAR DIVISION	SET	58	0.18532	0.010319	0.12167	0.063869
GOBP TUBULIN COMPLEX ASSEMBLY	SET	6	0.71369	0.0128	0.4686	0.063886
GOBP NEGATIVE REGULATION OF EPIDERMAL GROWTH FACTOR RECEPTOR SIGNALING PATHWAY	SET	26	0.2801	0.010452	0.18394	0.063918
GOBP SEMAPHORIN PLEXIN SIGNALING PATHWAY	SET	40	0.22439	0.010381	0.14736	0.063925
GOBP STEM CELL FATE COMMITMENT	SET	10	0.47802	0.011067	0.31405	0.063999
REACTOME CTLA4 INHIBITORY SIGNALING	SET	21	0.28412	0.009529	0.18669	0.064033
GINESTIER BREAST CANCER 20Q13 AMPLIFICATION UP	SET	100	0.13867	0.010127	0.091138	0.064074
REACTOME IKBA VARIANT LEADS TO EDA ID	SET	6	0.49077	0.0088018	0.32256	0.064076
DORN ADENOVIRUS INFECTION 12HR DN	SET	30	0.24416	0.0097851	0.16051	0.064127
GOMF STEROID BINDING	SET	94	0.14367	0.010175	0.09446	0.06414
GOBP REGULATION OF GUANYLATE CYCLASE ACTIVITY	SET	8	0.42328	0.0087653	0.27839	0.064209
GOBP NEGATIVE REGULATION OF CHOLESTEROL STORAGE	SET	9	0.49932	0.010967	0.32845	0.064234
GOCC FILAMENTOUS ACTIN	SET	25	0.29451	0.010776	0.19374	0.06425
GOBP DETECTION OF CELL DENSITY	SET	8	0.46409	0.0096104	0.30535	0.064279
GOBP POSITIVE REGULATION OF DNA CATABOLIC PROCESS	SET	5	0.57587	0.0094284	0.37902	0.064342
REACTOME RHOBTB1 GTPASE CYCLE	SET	22	0.25414	0.008724	0.16739	0.064487
KESHELAVA MULTIPLE DRUG RESISTANCE	SET	69	0.15866	0.0096332	0.10454	0.064557
GOBP SOMITOGENESIS	SET	61	0.19682	0.011239	0.12973	0.064618
BIOCARTA NO1 PATHWAY	SET	28	0.27538	0.010663	0.18154	0.064652
GOBP POSITIVE REGULATION OF SMOOTH MUSCLE CELL APOPTOTIC PROCESS	SET	10	0.49903	0.011553	0.32898	0.064652
GOBP POSITIVE REGULATION OF CELL CYCLE PROCESS	SET	236	0.086772	0.0096996	0.057203	0.064654
WP SUPRESSION OF HMGB1 MEDIATED INFLAMMATION BY THBD	SET	7	0.50348	0.0097528	0.33199	0.064701
GOMF 5S RRNA BINDING	SET	10	0.35793	0.0082863	0.23605	0.064725
JOHNSTONE PARVB TARGETS 3 UP	SET	395	0.071253	0.01026	0.046997	0.064753
BIOCARTA TPO PATHWAY	SET	24	0.25411	0.0091103	0.16764	0.064796
BLANCO MELO RESPIRATORY SYNCYTIAL VIRUS INFECTION A594 CELLS UP	SET	270	0.090619	0.010825	0.059797	0.064838
GOBP CELLULAR RESPONSE TO GAMMA RADIATION	SET	28	0.24467	0.0094735	0.16148	0.064873
VALK AML CLUSTER 8	SET	23	0.31379	0.011013	0.2072	0.064973
GOBP CELLULAR RESPONSE TO ALKALOID	SET	34	0.25193	0.010747	0.16637	0.064986
BLANCO MELO COVID19 SARS COV 2 POS PATIENT LUNG TISSUE DN	SET	166	0.095807	0.008999	0.063348	0.065225
GOMF PROTEIN DOMAIN SPECIFIC BINDING	SET	619	0.054802	0.0098175	0.036235	0.065226
WELCH GATA1 TARGETS	SET	24	0.25847	0.0092665	0.17097	0.065302
GOBP REGULATION OF SYSTEM PROCESS	SET	533	0.063044	0.010505	0.041726	0.065414
PID ATF2 PATHWAY	SET	59	0.18398	0.010332	0.12179	0.065455
GOBP NOTCH SIGNALING INVOLVED IN HEART DEVELOPMENT	SET	11	0.4585	0.011132	0.30355	0.065471
FERREIRA EWINGS SARCOMA UNSTABLE VS STABLE UP	SET	160	0.10237	0.0094412	0.067786	0.065514
GOBP POSITIVE REGULATION OF CELL CYCLE G1 S PHASE TRANSITION	SET	51	0.18488	0.0096553	0.12246	0.065566
REACTOME RHOA GTPASE CYCLE	SET	139	0.12045	0.01036	0.079783	0.065573
GOMF TESTOSTERONE 17 BETA DEHYDROGENASE NADPPLUS ACTIVITY	SET	9	0.43822	0.0096248	0.29029	0.065583
IWANAGA E2F1 TARGETS NOT INDUCED BY SERUM	SET	6	0.58456	0.010484	0.38746	0.065696
GOBP LYMPH VESSEL MORPHOGENESIS	SET	21	0.3125	0.010481	0.20714	0.0657
BLANCO MELO COVID19 BRONCHIAL EPITHELIAL CELLS SARS COV 2 INFECTION DN	SET	51	0.20353	0.010629	0.13503	0.065871
GOBP ECTOPIC GERM CELL PROGRAMMED CELL DEATH	SET	17	0.30634	0.0092452	0.20328	0.065914
GOBP REGULATION OF POTASSIUM ION TRANSMEMBRANE TRANSPORTER ACTIVITY	SET	57	0.1885	0.010406	0.1251	0.065941
GOMF HEME TRANSMEMBRANE TRANSPORTER ACTIVITY	SET	8	0.44189	0.0091507	0.29331	0.065968
GOBP MAMMALIAN OOGENESIS STAGE	SET	11	0.42608	0.010345	0.28284	0.065983
DASU IL6 SIGNALING UP	SET	53	0.18578	0.0098903	0.12333	0.065995
DER IFN BETA RESPONSE UP	SET	94	0.13589	0.0096233	0.090213	0.066007
GOBP PROTOPORPHYRINOGEN IX METABOLIC PROCESS	SET	10	0.37004	0.0085669	0.24568	0.066017
WORSCHECH TUMOR EVASION AND TOLEROGENICITY DN	SET	13	0.38287	0.010105	0.25424	0.066049
GOBP REGULATION OF HEART CONTRACTION	SET	188	0.10394	0.010383	0.069057	0.066162
GOBP REGULATION OF DEFENSE RESPONSE TO BACTERIUM	SET	19	0.28728	0.0091651	0.1909	0.066189
GOBP PROTEIN DEPOLYMERIZATION	SET	111	0.12566	0.0096661	0.08351	0.066204
CHANDRAN METASTASIS DN	SET	298	0.080659	0.010115	0.053625	0.066284
OUILLETTE CLL 13Q14 DELETION UP	SET	71	0.15675	0.0096539	0.10429	0.066429
BROWNE HCMV INFECTION 14HR DN	SET	266	0.084658	0.010039	0.056337	0.066469
REACTOME RUNX2 REGULATES GENES INVOLVED IN CELL MIGRATION	SET	8	0.47052	0.0097434	0.31328	0.066573
GOCC GERM CELL NUCLEUS	SET	64	0.17048	0.0099699	0.11359	0.066708
DAUER STAT3 TARGETS UP	SET	45	0.22319	0.010951	0.14872	0.066718
REACTOME RHO GTPASES ACTIVATE KTN1	SET	11	0.41816	0.010153	0.27865	0.066731
GOMF SOLUTE MONOATOMIC CATION SYMPORTER ACTIVITY	SET	104	0.13555	0.010094	0.090356	0.066796
GOBP NEGATIVE REGULATION OF SYNAPTIC TRANSMISSION	SET	51	0.19724	0.010301	0.13148	0.066801
GOMF RNA POLYMERASE BINDING	SET	56	0.16958	0.0092788	0.11305	0.066812
GOBP NEGATIVE REGULATION OF PLATELET ACTIVATION	SET	19	0.32091	0.010238	0.21398	0.066857
GOBP REGULATION OF EXTRACELLULAR MATRIX ORGANIZATION	SET	55	0.18571	0.01007	0.12386	0.066906
GOBP ENDOCARDIUM MORPHOGENESIS	SET	6	0.64306	0.011533	0.42894	0.066922
GOBP REGULATION OF DNA BINDING	SET	115	0.13681	0.01071	0.091271	0.066952
GOBP INOSITOL LIPID MEDIATED SIGNALING	SET	162	0.10812	0.010034	0.072133	0.066953
GOBP NEPHRON TUBULE FORMATION	SET	18	0.34262	0.010639	0.2286	0.066979
KYNG RESPONSE TO H2O2 VIA ERCC6 UP	SET	34	0.22583	0.0096342	0.1507	0.067002
GOBP INORGANIC ANION TRANSPORT	SET	167	0.10934	0.010301	0.072985	0.067064
REACTOME FORMATION OF PARAXIAL MESODERM	SET	21	0.31832	0.010676	0.21248	0.067064
WP HOSTPATHOGEN INTERACTION OF HUMAN CORONAVIRUSES MAPK SIGNALING	SET	35	0.23828	0.010313	0.15908	0.067099
GOBP REGULATION OF TOLERANCE INDUCTION	SET	17	0.32808	0.0099014	0.21909	0.067142
KEGG ADIPOCYTOKINE SIGNALING PATHWAY	SET	62	0.17502	0.010075	0.11689	0.067165
GOMF NITRIC OXIDE SYNTHASE BINDING	SET	12	0.42813	0.010857	0.28604	0.06724
IKEDA MIR133 TARGETS UP	SET	41	0.21761	0.010193	0.1454	0.067249
GOBP PLATELET AGGREGATION	SET	70	0.16557	0.010125	0.11063	0.067265
KLEIN PRIMARY EFFUSION LYMPHOMA UP	SET	46	0.19457	0.0096517	0.13003	0.067288
GOBP MITOTIC CELL CYCLE PHASE TRANSITION	SET	420	0.063758	0.0094601	0.042618	0.067332
GOBP REGULATION OF ADENYLATE CYCLASE ACTIVATING G PROTEIN COUPLED RECEPTOR SIGNALING PATHWAY	SET	14	0.33399	0.0091478	0.2234	0.067467
GOBP CARDIAC SEPTUM MORPHOGENESIS	SET	69	0.18136	0.011012	0.12131	0.067468
REACTOME RHOC GTPASE CYCLE	SET	70	0.16695	0.010209	0.11168	0.067482
GOBP MICROGLIAL CELL PROLIFERATION	SET	8	0.51198	0.010602	0.34263	0.067561
NIKOLSKY BREAST CANCER 20Q11 AMPLICON	SET	31	0.41115	0.016749	0.27524	0.067629
NABA MATRISOME	SET	940	0.049449	0.010819	0.033111	0.067673
BOYAULT LIVER CANCER SUBCLASS G23 DN	SET	10	0.37448	0.0086696	0.25076	0.067674
HOEGERKORP CD44 TARGETS TEMPORAL DN	SET	25	0.29026	0.010621	0.19441	0.06772
GOBP CERAMIDE 1 PHOSPHATE TRANSPORT	SET	7	0.50769	0.0098344	0.34009	0.067753
GOBP MICROTUBULE SEVERING	SET	8	0.47432	0.0098222	0.31776	0.067766
PID ILK PATHWAY	SET	44	0.19141	0.0092869	0.12823	0.067768
BRUNEAU SEPTATION VENTRICULAR	SET	10	0.43643	0.010104	0.29247	0.067831
GOBP REGULATION OF CILIUM BEAT FREQUENCY	SET	15	0.31641	0.0089704	0.21209	0.067878
KANG AR TARGETS DN	SET	18	0.30879	0.009589	0.20702	0.067909
CONRAD STEM CELL	SET	33	0.23807	0.010006	0.15961	0.067911
GOBP CELLULAR RESPONSE TO HEAT	SET	58	0.17665	0.0098366	0.11844	0.067917
REACTOME DOWNREGULATION OF SMAD2 3 SMAD4 TRANSCRIPTIONAL ACTIVITY	SET	29	0.29575	0.011654	0.19829	0.06793
BIOCARTA ECM PATHWAY	SET	19	0.27024	0.0086216	0.18122	0.067961
LIU TOPBP1 TARGETS	SET	13	0.34247	0.0090391	0.22967	0.067975
GOBP CELL ADHESION	SET	1383	0.040266	0.010551	0.027011	0.068029
GOBP SCHWANN CELL PROLIFERATION	SET	9	0.37242	0.0081795	0.24985	0.068048
FIRESTEIN PROLIFERATION	SET	154	0.10772	0.0097483	0.072291	0.068115
GOBP POSITIVE REGULATION OF MITOTIC NUCLEAR DIVISION	SET	42	0.23091	0.010946	0.15498	0.068132
GOBP REGULATION OF CELL GROWTH INVOLVED IN CARDIAC MUSCLE CELL DEVELOPMENT	SET	15	0.32022	0.0090782	0.21499	0.06819
REACTOME RAS SIGNALING DOWNSTREAM OF NF1 LOSS OF FUNCTION VARIANTS	SET	7	0.52186	0.010109	0.35039	0.068203
GOBP POSITIVE REGULATION OF REGULATED SECRETORY PATHWAY	SET	41	0.19708	0.0092308	0.13234	0.068232
GOBP POSITIVE REGULATION OF MAST CELL ACTIVATION INVOLVED IN IMMUNE RESPONSE	SET	13	0.32325	0.0085319	0.21708	0.06824
GOBP NEGATIVE REGULATION OF OSTEOCLAST DIFFERENTIATION	SET	31	0.25619	0.010437	0.17207	0.068264
ZHAN V1 LATE DIFFERENTIATION GENES DN	SET	14	0.36915	0.010111	0.24794	0.068276
REACTOME CHONDROITIN SULFATE DERMATAN SULFATE METABOLISM	SET	45	0.1958	0.0096068	0.13153	0.0683
GOBP REGULATION OF SMALL GTPASE MEDIATED SIGNAL TRANSDUCTION	SET	274	0.085981	0.010345	0.057774	0.068352
GOMF CONNEXIN BINDING	SET	4	0.76759	0.011241	0.51578	0.068358
GOMF PHOSPHATIDYLCHOLINE FLOPPASE ACTIVITY	SET	8	0.48889	0.010124	0.32852	0.06836
BIOCARTA CTLA4 PATHWAY	SET	17	0.32984	0.0099543	0.22172	0.068434
GOBP EPITHELIAL STRUCTURE MAINTENANCE	SET	31	0.25697	0.010469	0.17278	0.068479
BOYAULT LIVER CANCER SUBCLASS G12 DN	SET	15	0.34894	0.0098925	0.23472	0.068567
GOMF PROTEIN CONTAINING COMPLEX BINDING	SET	1188	0.039785	0.0097168	0.026763	0.068572
WP NEOVASCULARISATION PROCESSES	SET	36	0.24071	0.010566	0.16195	0.068601
DELASERNA MYOD TARGETS UP	SET	86	0.14581	0.0098794	0.09812	0.068637
STREICHER LSM1 TARGETS DN	SET	18	0.31866	0.0098954	0.21449	0.068692
REACTOME ACTIVATION OF GENE EXPRESSION BY SREBF SREBP	SET	40	0.19668	0.0090992	0.13246	0.068805
GRAESSMANN APOPTOSIS BY DOXORUBICIN DN	SET	1650	0.034128	0.0096922	0.022989	0.068847
ZHONG SECRETOME OF LUNG CANCER AND MACROPHAGE	SET	69	0.15967	0.0096947	0.10757	0.068867
GOBP NEGATIVE REGULATION OF HOMOTYPIC CELL CELL ADHESION	SET	14	0.38696	0.010599	0.26085	0.068983
REACTOME RUNX3 REGULATES CDKN1A TRANSCRIPTION	SET	7	0.60268	0.011674	0.40638	0.06904
BROWNE HCMV INFECTION 12HR DN	SET	94	0.14291	0.010121	0.096366	0.069041
WP CILIARY LANDSCAPE	SET	208	0.091663	0.0096267	0.061808	0.069041
GOBP REGULATION OF TRANSPORT	SET	1637	0.035002	0.009905	0.02361	0.069114
GOBP POSITIVE REGULATION OF ANTIGEN RECEPTOR MEDIATED SIGNALING PATHWAY	SET	23	0.27921	0.0097997	0.18841	0.069191
DORN ADENOVIRUS INFECTION 48HR DN	SET	38	0.21655	0.0097655	0.14621	0.069295
MARTENS TRETINOIN RESPONSE UP	SET	791	0.049736	0.010024	0.03364	0.069652
BIOCARTA AKT PATHWAY	SET	20	0.29201	0.0095578	0.19751	0.069656
ZHENG FOXP3 TARGETS DN	SET	6	0.64955	0.011649	0.43953	0.069738
GOBP REGULATION OF T CIRCLE FORMATION	SET	6	0.7207	0.012925	0.48774	0.06976
GOBP SEGMENTATION	SET	94	0.15196	0.010761	0.10284	0.069767
GOBP SECOND MESSENGER MEDIATED SIGNALING	SET	270	0.084097	0.010046	0.05692	0.069784
GOCC LAMIN FILAMENT	SET	5	0.55342	0.0090608	0.37466	0.069829
GOMF G QUADRUPLEX RNA BINDING	SET	5	0.53856	0.0088175	0.36469	0.06988
GOBP REGULATION OF DNA CATABOLIC PROCESS	SET	9	0.41762	0.0091724	0.2829	0.06995
GOBP CD4 POSITIVE OR CD8 POSITIVE ALPHA BETA T CELL LINEAGE COMMITMENT	SET	23	0.30244	0.010615	0.2049	0.069978
GOBP IMMUNE RESPONSE REGULATING SIGNALING PATHWAY	SET	370	0.071365	0.0099522	0.048354	0.069999
GOBP POSITIVE REGULATION OF LYASE ACTIVITY	SET	37	0.22684	0.010094	0.1537	0.070001
GOBP RESPONSE TO TRANSFORMING GROWTH FACTOR BETA	SET	256	0.086288	0.01004	0.05848	0.070045
REACTOME DEFECTIVE CSF2RB CAUSES SMDP5	SET	6	0.62681	0.011241	0.42486	0.070071
GOCC BRUSH BORDER MEMBRANE	SET	53	0.17893	0.0095256	0.12132	0.070131
GOBP POSITIVE REGULATION OF SMOOTH MUSCLE CELL PROLIFERATION	SET	77	0.16435	0.010539	0.11151	0.070266
BIOCARTA NGF PATHWAY	SET	19	0.26749	0.0085339	0.18153	0.070312
GOBP REGULATION OF LEUKOCYTE PROLIFERATION	SET	239	0.090691	0.010201	0.061555	0.070341
GOBP DIADENOSINE POLYPHOSPHATE CATABOLIC PROCESS	SET	3	1.0459	0.013265	0.70993	0.070351
GOBP GANGLION DEVELOPMENT	SET	17	0.36123	0.010902	0.24528	0.070426
GOBP THYROID HORMONE METABOLIC PROCESS	SET	26	0.28583	0.010665	0.19409	0.07043
GOBP ESTABLISHMENT OF MITOTIC SISTER CHROMATID COHESION	SET	5	0.66314	0.010857	0.45035	0.070453
GOBP DIPHOSPHOINOSITOL POLYPHOSPHATE METABOLIC PROCESS	SET	2	1.4012	0.01451	0.95232	0.07061
GOMF ENDOPOLYPHOSPHATASE ACTIVITY	SET	2	1.4012	0.01451	0.95232	0.07061
REACTOME LISTERIA MONOCYTOGENES ENTRY INTO HOST CELLS	SET	19	0.33146	0.010575	0.22528	0.070612
REACTOME HIV TRANSCRIPTION INITIATION	SET	41	0.18603	0.0087133	0.12645	0.070629
MYLLYKANGAS AMPLIFICATION HOT SPOT 17	SET	18	0.28361	0.008807	0.19288	0.070734
[truncated: 15,007 more rows]

## Sheet: ST8
Supplementary Table 8. CK Associated Loci from Multi-ancestry Meta-analysis and Functional Annotations
Lead SNP	Chromosome	Position	REF	ALT	Multi-ancestry (BBJ included)						Multi-ancestry (BBJ excluded)							Function	Nearest Gene	Distance to gene (bp)	Exonic function	AA Change	ClinVar Disease	ClinVar Review Status	ClinVar Significance	Skeletal muscle eQTL gene	GWAS Catalog
					ALT Frequency	Z	P	Direction	N	Status	Beta	SE	P	I² statistic	Cochran's Q statistic	Degrees of freedom (Q test)	P for heterogeneity
rs7305678	12	7681181	T	G	0.646864	-39.269	1.42E-337	-?----	229670	reported	-0.107	0.0051	1.44e-98	86.7	22.501	3	5.13e-05	intergenic	CD163,APOBEC1	dist=24767;dist=120815	.	.	.	.	.	.	Name=HDL cholesterol,Lactate dehydrogenase levels,High density lipoprotein cholesterol levels,Creatine kinase levels,Apolipoprotein A1 levels
rs11559024	19	45821183	T	C	0.016152	-31.635	1.22e-219	?-??-?	90176	reported	-0.5804	0.0184	1.84e-219	93.4	15.228	1	9.527e-05	exonic	CKM	.	nonsynonymous SNV	CKM:NM_001824:exon3:c.A248G:p.E83G	.	.	.	.	Name=total creatine kinase (minimum, inv-norm transformed),Creatine kinase M-type:Creatine kinase B-type heterodimer levels,Creatine kinase M-type levels (CKM.2670.67.4),total creatine kinase (mean, inv-norm transformed),total creatine kinase (maximum, inv-norm transformed),Creatine kinase levels in statin users,Creatine kinase levels,Creatine kinase levels in off-statin users
rs12975366	19	54759361	T	C	0.361293	-28.902	1.11e-183	-----?	131162	reported	-0.1166	0.004	1.25e-186	66.4	11.889	4	0.01819	exonic	LILRB5	.	nonsynonymous SNV	LILRB5:NM_001081443:exon4:c.A440G:p.D147G,LILRB5:NM_001081442:exon5:c.A740G:p.D247G,LILRB5:NM_006840:exon5:c.A740G:p.D247G	not_provided	criteria_provided,_single_submitter	Benign	.	Name=HDL cholesterol levels,Kallikrein-7 levels,Aspartate aminotransferase levels,Serum levels of protein LDHB,Lactate dehydrogenase levels in off-statin users,Matrix metalloproteinase-12 levels,Creatine kinase levels,Folate receptor beta levels,Serum levels of protein TXNRD1,Aspartate aminotransferase (AST, minimum, inv-norm transformed),high density lipoprotein cholesterol (HDLC, mean, inv-norm…
rs7481951	11	22271870	A	T	0.316998	16.333	5.79e-60	??++++	224326	reported	0.0591	0.0043	1.996e-43	0	0.161	2	0.9228	exonic	ANO5	.	nonsynonymous SNV	ANO5:NM_001142649:exon10:c.A963T:p.L321F,ANO5:NM_213599:exon10:c.A966T:p.L322F	Gnathodiaphyseal_dysplasia|Autosomal_recessive_limb-girdle_muscular_dystrophy_type_2L|Miyoshi_muscular_dystrophy_3|Limb-girdle_muscular_dystrophy,_recessive|not_provided|not_specified|ANO5-Related_Muscle_Diseases|Miyoshi_myopathy	criteria_provided,_multiple_submitters,_no_conflicts	Benign/Likely_benign	.	Name=High-sensitivity cardiac troponin I concentration,Aspartate aminotransferase levels,Aspartate aminotransferase (AST, minimum, inv-norm transformed),Myosin light chain 3 levels,Creatine kinase levels,Aspartate aminotransferase (AST, maximum, inv-norm transformed),Cardiac troponin-I levels,Aspartate aminotransferase (AST, mean, inv-norm transformed),Alanine aminotransferase levels,Myomesin-2 l…
rs9543398	13	74144862	G	A	0.598297	14.44	2.91e-47	+?++++	229670	reported	0.0569	0.004	2.991e-46	9.2	3.304	3	0.347	ncRNA_intronic	LINC00392	.	.	.	.	.	.	KLF5	Name=total creatine kinase (minimum, inv-norm transformed)
rs1801690	17	64208285	C	G	0.076885	14.207	8.3e-46	++?+++	212236	unreported	0.078	0.0097	9.306e-16	27.5	4.136	3	0.2471	exonic	APOH	.	nonsynonymous SNV	APOH:NM_000042:exon8:c.G1004C:p.W335S	.	.	.	.	Name=NAD-dependent protein deacetylase sirtuin-2 levels,Metastasis-suppressor KiSS-1 levels,Mitochondrial fission regulator 1 levels,Dickkopf-related protein 4 levels,Long-chain specific acyl-CoA dehydrogenase, mitochondrial levels,Plastin-2 levels,PTPN1/SCAMP3 protein level ratio,V-set and immunoglobulin domain-containing protein 2 levels,Blood protein levels,CLIP2/DAB2 protein level ratio,total…
rs61751507	10	101829514	C	T	0.0362089	-13.458	2.77e-41	--?---	212232	reported	-0.1027	0.0096	9.886e-27	0	0.701	3	0.8729	exonic	CPN1	.	nonsynonymous SNV	CPN1:NM_001308:exon3:c.G533A:p.G178D	not_specified|Anaphylotoxin_inactivator_deficiency	criteria_provided,_multiple_submitters,_no_conflicts	Benign	.	Name=Protocadherin alpha-7 levels (PCDHA7.8758.2.3),Apolipoprotein L1 levels (APOL1.9506.10.3),Serum levels of protein FGFBP3,Protocadherin alpha-7 levels,Cell growth regulator with EF hand domain protein 1 levels (CGREF1.6257.56.3),Granulysin levels,total creatine kinase (maximum, inv-norm transformed),total creatine kinase (mean, inv-norm transformed),Serum levels of protein MMP8,Calpastatin le…
rs333947	1	110470764	G	A	0.211853	-13.348	1.22e-40	-?----	229670	unreported	-0.0401	0.0064	3.155e-10	0	2.492	3	0.4768	intronic	CSF1	.	.	.	.	.	.	CSF1	Name=Concentration of large HDL particles,Adiponectin levels,White blood cell count,Lactate dehydrogenase levels,Cholesteryl esters to total lipids ratio in medium HDL,Free cholesterol to total lipids ratio in medium HDL,Mean arterial pressure (BMI unadjusted),Free cholesterol levels in HDL,Type 2 diabetes,Aspartate aminotransferase (AST, maximum, inv-norm transformed),Cholesteryl ester levels in…
rs11431	14	55255673	C	T	0.573274	-12.445	1.48e-35	------	237211	unreported	-0.0313	0.004	3.794e-15	29.5	5.674	4	0.2248	UTR3	SAMD4A	NM_015589:c.*11C>T,NM_001161576:c.*11C>T,NM_001161577:c.*11C>T	.	.	.	.	.	.	Name=total creatine kinase (minimum, inv-norm transformed),Creatine kinase levels,total creatine kinase (mean, inv-norm transformed)
rs11073663	15	85260268	A	G	0.667125	11.773	5.4e-32	++++++	237251	unreported	0.0416	0.0038	2.104e-27	4	4.167	4	0.3839	upstream	SEC11A	dist=577	.	.	.	.	.	CSPG4P12|ZNF592|GOLGA2P7|UBE2Q2L|NMB|RP11-182J1.14|ALPK3|WDR73|LINC00933	Name=Electrocardiographic traits (multivariate)
rs1153287	21	30685611	G	A	0.471802	11.441	2.62e-30	++++++	237206	unreported	0.0252	0.0038	6.217e-11	73.6	15.172	4	0.004357	intronic	BACH1	.	.	.	.	.	.	N6AMT1	.
rs1799938	17	65052304	G	A	0.0955022	11.372	5.79e-30	+?++++	229670	unreported	0.0718	0.0066	3.019e-27	0	1.668	3	0.6441	exonic	CACNG1	.	nonsynonymous SNV	CACNG1:NM_000727:exon4:c.G586A:p.G196S	.	.	.	.	Name=Aspartate aminotransferase levels,total creatine kinase (minimum, inv-norm transformed),total creatine kinase (maximum, inv-norm transformed),total creatine kinase (mean, inv-norm transformed)
rs10997975	10	69933921	G	A	0.398956	-11.184	4.86e-29	-+----	237252	unreported	-0.0286	0.0039	2.567e-13	55.8	9.044	4	0.06001	exonic	MYPN	.	nonsynonymous SNV	MYPN:NM_032578:exon11:c.G2072A:p.S691N,MYPN:NM_001256267:exon12:c.G2072A:p.S691N,MYPN:NM_001256268:exon15:c.G1190A:p.S397N	Cardiovascular_phenotype|not_specified|MYPN-related_myopathy|not_provided|Dilated_cardiomyopathy_1KK	criteria_provided,_multiple_submitters,_no_conflicts	Benign/Likely_benign	MYPN|DNA2	Name=Hip circumference adjusted for BMI,Height,Creatinine levels,Creatine kinase levels
rs4805881	19	33896432	A	C	0.590116	-11.04	2.46e-28	------	237246	unreported	-0.0358	0.0042	6.919e-18	0	3.533	4	0.4729	intronic	PEPD	.	.	.	.	.	.	PEPD	Name=Sex hormone-binding globulin levels adjusted for BMI,Neutrophil count,Serum total protein levels,Phospholipids in medium VLDL,High density lipoprotein cholesterol levels,Body composition (MOSTest),Total lipids in large VLDL,Triglycerides in medium VLDL,HDL cholesterol,Alanine aminotransferase levels,Triglycerides in small VLDL,Anterior thigh muscle fat infiltration percentage,total cholester…
rs523206	6	117626302	T	C	0.72099	9.672	3.96e-22	+?++++	229670	unreported	0.0307	0.0044	1.93e-12	0	1.652	3	0.6477	intronic	ROS1	.	.	.	.	.	.	.	.
rs12463674	2	179432185	A	G	0.15823	9.653	4.78e-22	++++++	237248	unreported	0.0409	0.0046	3.062e-19	0	2.507	4	0.6434	exonic	TTN	.	nonsynonymous SNV	TTN:NM_003319:exon154:c.T51479C:p.I17160T,TTN:NM_133432:exon155:c.T51854C:p.I17285T,TTN:NM_133437:exon155:c.T52055C:p.I17352T,TTN:NM_133378:exon275:c.T70970C:p.I23657T,TTN:NM_001256850:exon276:c.T73751C:p.I24584T,TTN:NM_001267550:exon326:c.T78674C:p.I26225T	Dilated_cardiomyopathy_1G|Autosomal_recessive_limb-girdle_muscular_dystrophy_type_2J|not_specified|Tibial_muscular_dystrophy|Cardiovascular_phenotype|Early-onset_myopathy_with_fatal_cardiomyopathy|Myopathy,_myofibrillar,_9,_with_early_respiratory_failure|not_provided	criteria_provided,_multiple_submitters,_no_conflicts	Benign/Likely_benign	.	Name=Aspartate aminotransferase levels,total creatine kinase (maximum, inv-norm transformed),total creatine kinase (mean, inv-norm transformed),Height
rs3184504	12	111884608	T	C	0.620006	9.644	5.21e-22	-?+++?	123590	unreported	0.0437	0.0043	2.953e-24	65.9	8.803	3	0.03203	exonic	SH2B3	.	nonsynonymous SNV	SH2B3:NM_001291424:exon2:c.T178C:p.W60R,SH2B3:NM_005475:exon3:c.T784C:p.W262R	Primary_familial_polycythemia_due_to_EPO_receptor_mutation|Primary_myelofibrosis|Thrombocythemia_1|not_provided	criteria_provided,_multiple_submitters,_no_conflicts	Benign	TMEM116|LINC01405	Name=total creatine kinase (maximum, inv-norm transformed),Diastolic blood pressure,mean corpuscular hemoglobin (MCH, mean, inv-norm transformed),Hematocrit,Quinolinate levels,PT international normalized ratio (INR, maximum, inv-norm transformed),Coronary heart disease,PT international normalized ratio (INR, mean, inv-norm transformed),Fibroblast growth factor-binding protein 1 levels,Central Mem…
rs881338	11	78128797	C	T	0.299814	-9.524	1.66e-21	??----	224326	unreported	-0.0341	0.0057	2.653e-09	0	1.892	2	0.3882	UTR5	GAB2	NM_080491:c.-31G>A	.	.	.	.	.	.	.
rs73167046	22	40843365	G	C	0.176804	-9.387	6.17e-21	-?----	229670	unreported	-0.0558	0.0076	1.57e-13	9.8	3.325	3	0.3442	intronic	MRTFA	.	.	.	.	.	.	.	.
rs3790454	1	156451349	T	G	0.645864	9.109	8.34e-20	++++++	237247	unreported	0.0291	0.004	6.253e-13	0	1.461	4	0.8335	intronic	MEF2D	.	.	.	.	.	.	MEF2D	Name=platelet count (minimum, inv-norm transformed)
rs2415275	14	35668951	G	A	0.528992	9.099	9.09e-20	++++++	237172	unreported	0.0268	0.0041	6.743e-11	0	1.096	4	0.8948	intronic	PRORP	.	.	.	.	.	.	PSMA6|FAM177A1|SRP54|PPP2R3C	.
rs72842207	10	121433675	C	T	0.168792	9.05	1.43e-19	+++++?	131158	unreported	0.0486	0.0052	7.187e-21	0	1.781	4	0.7759	intronic	BAG3	.	.	.	.	.	.	.	Name=High-sensitivity cardiac troponin I concentration (MTAG),High-sensitivity cardiac troponin T levels (MTAG),Diastolic blood pressure (MTAG),total creatine kinase (minimum, inv-norm transformed),Diastolic blood pressure,Aspartate aminotransferase (AST, minimum, inv-norm transformed),Primary/intrinsic cardiomyopathies (PheCode 425.1),Cardiomyopathy (PheCode 425),Systolic blood pressure (MTAG),S…
rs1260326	2	27730940	T	C	0.551756	8.833	1.02e-18	+-++++	237162	unreported	0.028	0.004	3.911e-12	77.3	17.598	4	0.001478	exonic	GCKR	.	nonsynonymous SNV	GCKR:NM_001486:exon15:c.T1337C:p.L446P	not_provided|Fasting_plasma_glucose_level_quantitative_trait_locus_5	criteria_provided,_multiple_submitters,_no_conflicts	Benign	PPM1G|KRTCAP3|GPN1|SNX17	Name=Triacylglycerol (52:3) levels,Palmitoleoyl-protein carboxylesterase NOTUM levels,Triacylglyceride levels,Alcohol consumption (heavy vs. light/non-drinkers),Phosphatidylcholine diacyl C34:4 levels,Triglyceride levels in large LDL,Free androgen index,Cholesterol levels in very large VLDL,Triacylglycerol (51:3) levels,Sphingomyelin_34:1_[M+H]1+ levels,Cholesteryl esters to total lipids in very …
rs78139700	6	105583872	C	T	0.0373	8.671	4.27e-18	?????+	106080	unreported	/	/	/	/	/	/	/	intronic	BVES	.	.	.	.	.	.	.	Name=Creatine kinase levels
rs2277083	6	133827354	A	G	0.653793	-8.665	4.51e-18	------	237248	unreported	-0.0293	0.0041	7.51e-13	0	1.276	4	0.8655	ncRNA_exonic	TARID	.	.	.	Dilated_cardiomyopathy_1J|not_provided	criteria_provided,_multiple_submitters,_no_conflicts	Benign	.	Name=Triglyceride levels,creatinine (mean, inv-norm transformed),creatinine (minimum, inv-norm transformed)
rs58463981	12	7072997	C	T	0.0904667	8.555	1.18e-17	??+-?+	141732	reported	0.0331	0.0106	0.001687	13.6	1.157	1	0.2821	ncRNA_intronic	MIR200CHG	.	.	.	.	.	.	.	.
rs6501201	17	76334905	T	C	0.599955	8.293	1.1e-16	?+++++	231872	unreported	0.0214	0.0042	4.861e-07	12.8	3.44	3	0.3286	intergenic	LINC01993,SOCS3	dist=60332;dist=17957	.	.	.	.	.	.	Name=Aspartate aminotransferase (AST, minimum, inv-norm transformed),diastolic blood pressure (DBP, mean, inv-normal transformed)
rs7601283	2	127881220	G	C	0.477227	8.237	1.77e-16	??++++	224326	unreported	0.0234	0.004	5.384e-09	0	0.834	2	0.6591	intergenic	BIN1,CYP27C1	dist=16490;dist=60190	.	.	.	.	.	.	.
rs71475991	11	47815287	T	G	0.265355	-8.182	2.79e-16	+?---?	123590	unreported	-0.0386	0.0048	8.815e-16	78.4	13.9	3	0.003045	intronic	NUP160	.	.	.	.	.	.	NA	.
rs13013209	2	152500449	C	G	0.333951	-8.174	2.98e-16	-?+---	229670	unreported	-0.0229	0.0048	2.101e-06	4.6	3.143	3	0.37	exonic	NEB	.	nonsynonymous SNV	NEB:NM_001164507:exon57:c.G7839C:p.K2613N,NEB:NM_001164508:exon57:c.G7839C:p.K2613N,NEB:NM_001271208:exon57:c.G7839C:p.K2613N,NEB:NM_004543:exon57:c.G7839C:p.K2613N	Arthrogryposis_multiplex_congenita_6|not_specified|not_provided|Nemaline_myopathy_2	criteria_provided,_multiple_submitters,_no_conflicts	Benign	.	Name=Creatine kinase levels
rs9894648	17	29653293	T	C	0.577049	-8.102	5.41e-16	+?----	229670	unreported	-0.0276	0.0044	2.138e-10	51.1	6.137	3	0.1052	intronic	NF1	.	.	.	Neurofibromatosis,_familial_spinal|Neurofibromatosis,_type_1|not_provided|not_specified	criteria_provided,_multiple_submitters,_no_conflicts	Benign	NF1	.
rs11066309	12	112883476	G	A	0.332245	-8.079	6.5e-16	??---?	118246	unreported	-0.0389	0.0046	1.382e-17	28.8	2.808	2	0.2456	intronic	PTPN11	.	.	.	.	.	.	MAPKAPK5|TMEM116	Name=Systolic blood pressure,Diastolic blood pressure,Medication use (diuretics),Parental longevity (combined parental attained age, Martingale residuals),Medication use (agents acting on the renin-angiotensin system),Quinolinate levels,Platelet count,Kynurenine levels
rs10428925	7	18009205	T	G	0.417486	8.063	7.45e-16	++++++	237200	unreported	0.0233	0.0039	1.828e-09	17	4.821	4	0.3062	intergenic	SNX13,PRPS1L1	dist=29074;dist=57189	.	.	.	.	.	.	.
rs2939324	5	39553786	A	C	0.364165	7.565	3.88e-14	+?++++	229670	unreported	0.0254	0.004	3.044e-10	20.4	3.767	3	0.2878	intergenic	LINC02104,LINC00603	dist=28976;dist=498607	.	.	.	.	.	.	.
rs3736161	17	40497835	C	G	0.382904	7.384	1.54e-13	+?++++	229670	unreported	0.0252	0.0041	6.119e-10	0	0.928	3	0.8185	intronic	STAT3	.	.	.	not_provided	criteria_provided,_single_submitter	Benign	STAT3|RAB5C	.
rs10857472	10	50534599	G	A	0.318577	-7.375	1.64e-13	-+----	237246	unreported	-0.0249	0.0039	1.592e-10	56.5	9.185	4	0.05663	exonic	C10orf71	.	nonsynonymous SNV	C10orf71:NM_001135196:exon3:c.G4009A:p.G1337S	.	.	.	.	Name=Height,total creatine kinase (mean, inv-norm transformed)
rs6089067	20	30358894	G	C	0.371712	-7.369	1.72e-13	-----?	131147	unreported	-0.0305	0.0041	1.511e-13	0	0.773	4	0.942	intronic	TPX2	.	.	.	.	.	.	COX4I2|MYLK2|DEFB124	Name=total creatine kinase (mean, inv-norm transformed)
rs35397346	15	84742827	C	T	0.226216	-7.335	2.22e-13	-+---?	131148	unreported	-0.0344	0.0047	1.485e-13	43.1	7.031	4	0.1342	intergenic	ADAMTSL3,EFL1P1	dist=34234;dist=6112	.	.	.	.	.	GOLGA6L5P|GOLGA2P7|UBE2Q2L|NMB|RP11-182J1.14|ALPK3|WDR73|LINC00933|SCAND2P	.
rs7652475	3	38481341	C	T	0.625065	7.319	2.51e-13	++++++	237245	unreported	0.028	0.004	2.528e-12	0	3.27	4	0.5137	intergenic	XYLB,ACVR2B-AS1	dist=12664;dist=11177	.	.	.	.	.	ACVR2B-AS1	Name=total creatine kinase (minimum, inv-norm transformed),total creatine kinase (mean, inv-norm transformed)
rs12901499	15	67370445	G	A	0.518709	-7.286	3.2e-13	-?----	229670	unreported	-0.0253	0.004	3.125e-10	47.9	5.753	3	0.1243	intronic	SMAD3	.	.	.	.	.	.	AAGAB|SMAD3	Name=Hip shape mode 4
rs7123220	11	122508163	C	T	0.393864	7.258	3.92e-13	+-++++	237209	unreported	0.0236	0.004	2.885e-09	23.9	5.255	4	0.2621	intergenic	MIR100HG,UBASH3B	dist=214584;dist=18267	.	.	.	.	.	.	.
rs2048677	17	68308227	T	C	0.303849	-7.194	6.3e-13	------	237152	unreported	-0.0294	0.005	4.065e-09	0	2.667	4	0.6151	intergenic	KCNJ2,CASC17	dist=132044;dist=785688	.	.	.	.	.	KCNJ2|KCNJ2-AS1	.
rs17055847	5	157983114	T	C	0.366916	-7.135	9.66e-13	------	237227	unreported	-0.0242	0.0045	9.015e-08	0	3.41	4	0.4916	intergenic	LINC02227,EBF1	dist=146333;dist=139814	.	.	.	.	.	.	Name=Lymphocyte count,lymphocyte (absolute count, mean, inv-norm transformed),lymphocyte (absolute count, maximum, inv-norm transformed)
rs1042713	5	148206440	G	A	0.439626	-7.055	1.72e-12	------	237253	unreported	-0.0216	0.0038	1.73e-08	10.3	4.459	4	0.3474	exonic	ADRB2	.	nonsynonymous SNV	ADRB2:NM_000024:exon1:c.G46A:p.G16R	salmeterol_response_-_Efficacy	reviewed_by_expert_panel	drug_response	.	.
rs11714943	3	170063891	C	T	0.151925	-7.047	1.83e-12	-?----	229670	unreported	-0.0336	0.0052	1.196e-10	0	1.421	3	0.7005	intergenic	PRKCI,SKIL	dist=40126;dist=11612	.	.	.	.	.	SKIL	.
rs1236813	9	103342632	C	G	0.24331	6.906	5e-12	++++++	237235	unreported	0.0278	0.0039	8.359e-13	0	2.628	4	0.622	intronic	CAVIN4	.	.	.	.	.	.	MSANTD3|TMEFF1|MURC	.
rs75759936	4	79619199	C	A	0.166147	-6.903	5.09e-12	???-?-	116715	unreported	-0.1499	0.0578	0.009478	0	0	0	1	intergenic	LINC01094,BMP2K	dist=13544;dist=78305	.	.	.	.	.	.	Name=Albumin-globulin ratio,Total cholesterol levels,Albumin levels,Serum albumin levels,Serum total protein levels,Aspartate aminotransferase levels,HDL cholesterol levels,Non-albumin protein levels
rs368766870	19	46343923	A	T	0.02786	-6.857	7.01e-12	???--?	93229	reported	-0.1116	0.0163	6.85e-12	0	0.059	1	0.8085	intronic	SYMPK	.	.	.	.	.	.	.	.
rs237870	3	8779066	T	C	0.284123	6.824	8.84e-12	++++++	237221	unreported	0.0251	0.0041	8.853e-10	0	1.542	4	0.8193	intronic	CAV3	.	.	.	.	.	.	CAV3|OXTR	.
rs133885	22	26159289	G	A	0.668326	6.787	1.15e-11	+-++++	237244	unreported	0.0213	0.004	1.062e-07	51.5	8.245	4	0.08301	exonic	MYO18B	.	nonsynonymous SNV	MYO18B:NM_001318245:exon3:c.G131A:p.G44E,MYO18B:NM_032608:exon3:c.G131A:p.G44E	Klippel-Feil_anomaly-myopathy-facial_dysmorphism_syndrome|not_provided	criteria_provided,_multiple_submitters,_no_conflicts	Benign	.	Name=Left ventricular end systole inferior wall thickness,ECG latent space,Height,Left atrial total emptying fraction,Left atrial emptying fraction,Mathematical ability in children with dyslexia,Left ventricular end systole inferoseptal wall thickness,Electrocardiogram morphology (amplitude at temporal datapoints)
rs12622050	2	101579454	G	A	0.412039	6.75	1.47e-11	++++++	237251	unreported	0.0267	0.0048	2.442e-08	35	6.158	4	0.1876	intronic	NPAS2	.	.	.	.	.	.	.	.
rs491626	9	136144873	C	T	0.430435	6.726	1.75e-11	?+???+	113665	unreported	0.0543	0.0166	0.001031	0	0	0	1	intronic	ABO	.	.	.	.	.	.	.	Name=Creatine kinase levels
rs12363467	11	48414839	G	A	0.396253	-6.697	2.13e-11	??---?	118246	unreported	-0.0372	0.0056	4.044e-11	48.1	3.856	2	0.1454	intergenic	OR4C5,OR4A47	dist=26799;dist=95506	.	.	.	.	.	.	.
rs2791553	1	219676042	A	G	0.463091	6.6	4.1e-11	++++++	237254	unreported	0.024	0.0038	2.599e-10	0	0.992	4	0.9109	ncRNA_intronic	LYPLAL1-AS1	.	.	.	.	.	.	.	Name=Umbilical hernia,Adiponectin levels
rs2972147	2	227099854	T	C	0.76891	6.588	4.45e-11	+-++++	237255	unreported	0.0261	0.004	6.643e-11	3.8	4.156	4	0.3853	intergenic	LOC646736,MIR5702	dist=55076;dist=423572	.	.	.	.	.	.	Name=Gluteofemoral adipose tissue volumes,Total cholesterol to total lipids ratio in large HDL,Albumin (mean, inv-norm transformed),Phospholipids in very large HDL,Free cholesterol in large HDL,Phospholipids in small VLDL,Mean spheric corpuscular volume,Mean diameter of HDL particles,Triglycerides to total lipids ratio in very large HDL,Total cholesterol in large HDL
rs3850625	1	201016296	G	A	0.0682232	-6.574	4.89e-11	------	237233	unreported	-0.0373	0.0065	9.02e-09	0	0.557	4	0.9677	exonic	CACNA1S	.	nonsynonymous SNV	CACNA1S:NM_000069:exon38:c.C4615T:p.R1539C	Congenital_myopathy_18|Malignant_hyperthermia,_susceptibility_to,_5|Thyrotoxic_periodic_paralysis,_susceptibility_to,_1|Hypokalemic_periodic_paralysis,_type_1|not_provided|not_specified	criteria_provided,_multiple_submitters,_no_conflicts	Benign	.	Name=Appendicular lean mass,Lung function (FVC),Aspartate aminotransferase (AST, minimum, inv-norm transformed),Aspartate aminotransferase levels,Total thigh muscle volume z-score,Abdominal adipose tissue volumes (adjusted for BMI and height),Aspartate aminotransferase (AST, mean, inv-norm transformed),Estimated glomerular filtration rate,Lung function (forced vital capacity),Serum creatinine lev…
rs12858234	13	74801261	G	A	0.12543	6.504	7.84e-11	++++++	237255	reported	0.0311	0.0057	5.227e-08	0	2.461	4	0.6515	intergenic	KLF12,LINC00402	dist=93195;dist=4320	.	.	.	.	.	.	.
rs28612519	1	9440005	A	G	0.546509	6.48	9.19e-11	+?++++	229670	unreported	0.02	0.0041	1.175e-06	0	2.987	3	0.3937	intergenic	SPSB1,LINC02606	dist=10415;dist=45148	.	.	.	.	.	.	.
rs72677850	14	50849397	G	A	0.0191561	-6.466	1.01e-10	?-??-?	90107	unreported	-0.1191	0.0184	8.712e-11	31.9	1.468	1	0.2257	intronic	CDKL1	.	.	.	.	.	.	.	Name=Diastolic blood pressure,Aspartate aminotransferase (AST, minimum, inv-norm transformed),Systolic blood pressure
rs10818799	9	126033060	C	T	0.520026	-6.453	1.1e-10	??----	224326	unreported	-0.0291	0.0055	1.474e-07	0	0.171	2	0.9182	intergenic	STRBP,CRB2	dist=2195;dist=85416	.	.	.	.	.	.	.
rs5763790	22	30522413	G	C	0.727725	6.435	1.23e-10	++++++	237220	unreported	0.0166	0.0045	0.0002627	0	1.27	4	0.8665	intronic	HORMAD2	.	.	.	.	.	.	MTMR3|RP3-394A18.1|LIF|THOC5	Name=Creatine kinase levels
rs11663187	18	57283580	C	A	0.472277	-6.417	1.39e-10	------	237198	unreported	-0.0213	0.0041	1.548e-07	0	0.713	4	0.9497	intronic	CCBE1	.	.	.	.	.	.	CCBE1	.
rs137963475	12	117636897	A	G	0.175181	-6.406	1.49e-10	-?----	229670	unreported	-0.034	0.0055	6.025e-10	0	1.271	3	0.736	intergenic	FBXO21,NOS1	dist=8622;dist=9050	.	.	.	.	.	FBXO21	.
rs1955512	14	33175822	G	A	0.653336	6.346	2.21e-10	-?++++	229670	unreported	0.0116	0.0042	0.006366	0	2.889	3	0.4091	intronic	AKAP6	.	.	.	.	.	.	.	Name=High density lipoprotein cholesterol levels,Lymphatic vessel endothelial hyaluronic acid receptor 1 levels,HDL cholesterol levels,OPG levels
rs4795433	17	26716821	C	T	0.651971	-6.268	3.66e-10	------	237192	unreported	-0.0188	0.0039	1.332e-06	26.7	5.455	4	0.2437	intronic	SARM1	.	.	.	.	.	.	.	Name=Kv channel-interacting protein 1 levels (KCNIP1.13650.11.3),Cadherin-3 levels (CDH3.2643.57.2),Transcription regulator protein BACH1 levels (BACH1.12451.62.3),MICAL-like protein 2 levels (MICALL2.12891.1.3),Retinol dehydrogenase 16 level in Chronic kidney disease with hypertension and no diabetes (12881_17),RNA polymerase II elongation factor ELL levels (ELL.11459.81.3),Mitotic spindle assem…
rs143472162	10	29719971	C	T	0.159401	6.192	5.95e-10	??+++?	118246	unreported	0.0347	0.0059	3.605e-09	60.3	5.037	2	0.08057	ncRNA_intronic	SVIL-AS1	.	.	.	.	.	.	.	.
rs13242809	7	22746564	T	A	0.514158	6.153	7.6e-10	??++++	224326	unreported	0.019	0.0043	1.294e-05	15.2	2.359	2	0.3075	intergenic	LOC401312,IL6-AS1	dist=41412;dist=18450	.	.	.	.	.	.	Name=C-reactive protein,Lymphocyte count,White blood cell count
rs7043474	9	33136417	G	A	0.52092	-6.148	7.82e-10	-+----	237247	unreported	-0.0165	0.0039	2.565e-05	11.7	4.529	4	0.3392	intronic	B4GALT1	.	.	.	.	.	.	B4GALT1	.
rs1206825	20	45758258	A	T	0.562663	6.11	9.96e-10	+?++++	229670	unreported	0.0211	0.0043	6.779e-07	0	2.146	3	0.5426	intronic	EYA2	.	.	.	.	.	.	.	Name=Waist-hip ratio
rs11693851	2	220360494	G	C	0.611747	6.109	1e-09	??++++	224326	unreported	0.0236	0.0044	7.794e-08	12.7	2.291	2	0.3181	upstream	SPEGNB	dist=583	.	.	.	.	.	ASIC4|SPEG	.
rs698893	1	16302982	G	A	0.63261	-6.092	1.12e-09	-?----	229670	unreported	-0.0213	0.004	1.256e-07	0	2.901	3	0.4072	upstream	ZBTB17	dist=355	.	.	.	.	.	CLCNKA|FLJ37453|HSPB7	.
rs766271	2	135667131	C	T	0.561779	6.078	1.22e-09	?+++++	231903	unreported	0.0205	0.004	3.89e-07	0	2.708	3	0.4389	ncRNA_intronic	CCNT2-AS1	.	.	.	.	.	.	.	.
rs7182976	15	99296656	C	A	0.494278	6.047	1.48e-09	+?++++	229670	unreported	0.0214	0.0042	3.387e-07	0	2.953	3	0.3989	intronic	IGF1R	.	.	.	.	.	.	.	Name=Red cell distribution width
rs4462	22	35697392	A	G	0.534242	-6.008	1.87e-09	------	237200	unreported	-0.0158	0.0041	0.0001165	18.8	4.924	4	0.2952	intronic	TOM1	.	.	.	.	.	.	TOM1	.
rs2036291	3	152066793	A	G	0.440942	-5.982	2.21e-09	------	237161	unreported	-0.0219	0.0039	2.831e-08	0	1.769	4	0.7782	intronic	MBNL1	.	.	.	.	.	.	.	.
rs78660602	5	68043894	A	G	0.0883064	-5.971	2.36e-09	------	237228	unreported	-0.0374	0.0065	7.63e-09	48.7	7.801	4	0.09916	intergenic	PIK3R1,LINC02198	dist=446245;dist=219674	.	.	.	.	.	.	Name=Estimated glomerular filtration rate,Estimated glomerular filtration rate (creatinine)
rs11837319	12	57053540	C	G	0.288253	-5.965	2.45e-09	?-----	231894	unreported	-0.025	0.0045	2.389e-08	0	1.448	3	0.6943	intergenic	ATP5F1B,PTGES3	dist=13772;dist=3585	.	.	.	.	.	.	Name=Liver enzyme levels (alanine transaminase)
rs12708473	15	62772787	A	G	0.44248	-5.954	2.62e-09	--+---	237176	unreported	-0.0165	0.004	4.269e-05	43.5	7.085	4	0.1315	intergenic	MIR6085,MGC15885	dist=137450;dist=156584	.	.	.	.	.	.	.
rs612558	8	61566163	T	C	0.621505	5.931	3.01e-09	++-+++	237239	unreported	0.0183	0.0041	6.392e-06	21.4	5.086	4	0.2786	intergenic	RAB2A,CHD7	dist=29960;dist=25136	.	.	.	.	.	RAB2A	.
rs738755	22	27978888	C	G	0.65238	-5.922	3.17e-09	-?----	229670	unreported	-0.0151	0.0041	0.0002201	0	0.339	3	0.9526	intergenic	LINC02554,MN1	dist=265087;dist=165377	.	.	.	.	.	.	Name=Serum creatinine levels
rs513249	11	114032592	T	A	0.236739	5.882	4.06e-09	??++++	224326	unreported	0.0274	0.0047	4.808e-09	48.2	3.862	2	0.145	intronic	ZBTB16	.	.	.	.	.	.	.	Name=Body mass index
rs11081948	18	33987478	A	G	0.421728	-5.876	4.19e-09	------	237251	unreported	-0.0257	0.0047	4.309e-08	0	2.77	4	0.597	intronic	FHOD3	.	.	.	.	.	.	FHOD3	.
rs332242	15	64353034	G	T	0.249249	5.873	4.29e-09	+?++++	229670	unreported	0.0183	0.0046	7.644e-05	0	1.876	3	0.5986	intergenic	DAPK2,CIAO2A	dist=14350;dist=11724	.	.	.	.	.	.	.
rs7096822	10	126664166	T	C	0.248442	-5.869	4.37e-09	------	237209	unreported	-0.0163	0.0046	0.0003847	0	0.692	4	0.9523	intronic	ZRANB1	.	.	.	.	.	.	ZRANB1	Name=Blood urea nitrogen levels,Estimated glomerular filtration rate (creatinine)
rs185664223	11	24027491	C	T	0.01207	5.813	6.14e-09	+?????	5344	unreported	0.454	0.0781	6.137e-09	0	0	0	1	intergenic	MIR8054,LUZP2	dist=586755;dist=491108	.	.	.	.	.	.	.
rs38042	5	96335350	C	T	0.492975	-5.813	6.15e-09	------	237249	unreported	-0.0163	0.0039	2.858e-05	0	1.493	4	0.828	intronic	LNPEP	.	.	.	.	.	.	CTD-2260A17.3|LNPEP|ERAP2|CTD-2260A17.2	.
rs224992	14	80643130	T	C	0.256642	5.812	6.16e-09	++++++	237227	unreported	0.0172	0.0055	0.001886	29.3	5.661	4	0.2259	intergenic	NRXN3,DIO2	dist=308496;dist=20739	.	.	.	.	.	.	.
rs7559431	2	48591607	G	A	0.306233	5.806	6.4e-09	+-++++	237229	unreported	0.0186	0.0048	9.095e-05	0	2.732	4	0.6037	intronic	FOXN2	.	.	.	.	.	.	GTF2A1L	.
rs867281846	11	21160271	A	G	0.01166	5.805	6.44e-09	+?????	5344	unreported	0.4498	0.0775	6.442e-09	0	0	0	1	intronic	NELL1	.	.	.	.	.	.	.	.
rs76752100	10	104794086	G	T	0.16924	5.804	6.47e-09	+?+-++	229670	unreported	0.0207	0.007	0.002946	19.9	3.745	3	0.2904	intronic	CNNM2	.	.	.	.	.	.	.	Name=Pulse pressure
rs11698868	20	33549946	C	T	0.184968	5.79	7.02e-09	+++-++	237251	unreported	0.0242	0.0048	3.423e-07	0	3.198	4	0.5253	intronic	MYH7B	.	.	.	.	.	.	GGT7|PROCR|EDEM2|NFS1	Name=Aspartate aminotransferase levels
rs79023272	4	157681008	A	G	0.406554	-5.786	7.21e-09	??---?	118246	unreported	-0.0253	0.0044	7.435e-09	0	1.09	2	0.5798	downstream	PDGFC	dist=598	.	.	.	.	.	.	.
rs11858605	15	64987225	T	C	0.846496	-5.748	9.05e-09	-?-+--	229670	unreported	-0.0177	0.0048	0.0002237	47.5	5.715	3	0.1263	intronic	OAZ2	.	.	.	.	.	.	.	.
rs1560422	5	38807123	C	A	0.375748	-5.696	1.23e-08	-?-+--	229670	unreported	-0.0145	0.0044	0.0008986	0	2.399	3	0.4938	ncRNA_intronic	OSMR-AS1	.	.	.	.	.	.	OSMR-AS1	.
rs72791270	5	107660294	C	T	0.1279	5.692	1.25e-08	??++++	224326	unreported	0.0269	0.0062	1.321e-05	0	0.354	2	0.8379	intronic	FBXL17	.	.	.	.	.	.	FBXL17	.
rs9727721	1	228551560	A	G	0.548817	5.686	1.3e-08	++++++	237197	unreported	0.0272	0.0039	4.79e-12	1.7	4.068	4	0.3969	intronic	OBSCN	.	.	.	.	.	.	.	Name=total creatine kinase (minimum, inv-norm transformed)
rs8176216	17	41225781	A	T	0.30456	5.662	1.5e-08	??++++	224326	unreported	0.0221	0.0045	8.086e-07	35.8	3.116	2	0.2106	intronic	BRCA1	.	.	.	Breast-ovarian_cancer,_familial,_susceptibility_to,_1	reviewed_by_expert_panel	Benign	.	.
rs116941430	21	29911957	G	T	0.0212	-5.639	1.71e-08	?????-	106080	unreported	/	/	/	/	/	/	/	ncRNA_exonic	LINC00161	.	.	.	.	.	.	.	.
rs6478958	9	133048855	G	A	0.801838	-5.635	1.75e-08	-?----	229670	unreported	-0.023	0.0046	4.518e-07	0	2.237	3	0.5246	intronic	HMCN2	.	.	.	.	.	.	.	.
rs467379	9	136905474	C	T	0.404277	5.604	2.1e-08	+?++++	229670	unreported	0.0212	0.0045	2.466e-06	0	2.136	3	0.5447	intronic	BRD3	.	.	.	.	.	.	LINC00094|BRD3	Name=Neutrophil percentage of white cells,Aspartate aminotransferase levels,Alanine aminotransferase levels
rs12787021	11	67204342	A	G	0.464277	5.602	2.12e-08	++++++	237249	unreported	0.0181	0.004	7.2e-06	0	3.172	4	0.5294	UTR3	CORO1B	NM_020441:c.*1505T>C	.	.	.	.	.	CARNS1|GSTP1|RPS6KB2|AIP	Name=Ventral diencephalon volume,Hemoglobin
rs35482451	8	23400266	G	C	0.163796	-5.553	2.81e-08	+-----	237248	unreported	-0.024	0.0055	1.194e-05	0	3.069	4	0.5464	intronic	SLC25A37	.	.	.	.	.	.	SLC25A37	.
rs7921994	10	79294680	T	C	0.164356	5.552	2.82e-08	+++-++	237252	unreported	0.0225	0.005	6.734e-06	32.7	5.943	4	0.2035	intronic	KCNMA1	.	.	.	.	.	.	KCNMA1|KCNMA1-AS1	.
rs6507878	18	46463756	T	C	0.532357	5.507	3.66e-08	++++++	237178	unreported	0.0208	0.0042	8.723e-07	26.5	5.443	4	0.2448	intronic	SMAD7	.	.	.	.	.	.	.	Name=Colorectal cancer
rs1511021	4	120126211	T	G	0.0756845	-5.505	3.68e-08	---+--	237227	unreported	-0.0327	0.0065	5.025e-07	24.2	5.279	4	0.2599	ncRNA_intronic	LOC101929762	.	.	.	.	.	.	RP11-33B1.1	.
rs9393602	6	24977287	T	C	0.342225	5.497	3.86e-08	++++++	237203	unreported	0.0238	0.0052	5.286e-06	0	2.195	4	0.7	intronic	RIPOR2	.	.	.	.	.	.	.	.
rs12443380	15	87311766	A	T	0.132168	-5.484	4.16e-08	???-?-	116715	unreported	-0.0485	0.0448	0.2793	0	0	0	1	intronic	AGBL1	.	.	.	.	.	.	.	.

## Sheet: ST9
Supplementary Table 9. Gene Set of Mendelian Muscle Disorders from OMIM
Phenotype Mapping Key: 3 – The molecular basis of the disorder is known.
Inheritance: AD = Autosomal dominant; AR = Autosomal recessive; DD = Digenic dominant; DR = Digenic recessive; XL = X-linked; XLR = X-linked recessive.
Location	Phenotype	Inheritance	Phenotype mapping key	Phenotype MIM number	Gene/Locus	Gene/Locus MIM number
1p36.32	Cardiomyopathy, dilated, 1LL	AD	3	615373	PRDM16, MEL1, LVNC8, CMD1LL	605557
1p36.32	Left ventricular noncompaction 8	AD	3	615373	PRDM16, MEL1, LVNC8, CMD1LL	605557
1p34.2	Cardiomyopathy, dilated, 2C	AR	3	618189	PPCS, CMD2C	609853
1p31.1	Cardiomyopathy, dilated, 1CC	AD	3	613122	NEXN, NELIN, CMD1CC, CMH20	613121
1q22	Cardiomyopathy, dilated, 1A	AD	3	115200	LMNA, LMN1, EMD2, FPLD2, CMD1A, HGPS	150330
1q32.1	Left ventricular noncompaction 6	AD	3	601494	TNNT2, CMH2, CMD1D, RCM3, LVNC6	191045
1q32.1	Cardiomyopathy, dilated, 1D	AD	3	601494	TNNT2, CMH2, CMD1D, RCM3, LVNC6	191045
1q42.13	Cardiomyopathy, dilated, 1V	AD	3	613697	PSEN2, AD4, STM2, CMD1V	600759
1q43	Cardiomyopathy, dilated, 1AA, with or without LVNC	AD	3	612158	ACTN2, CMD1AA, CMH23, CMYO8, MPD6	102573
1q43	Cardiomyopathy, hypertrophic, 23, with or without LVNC	AD	3	612158	ACTN2, CMD1AA, CMH23, CMYO8, MPD6	102573
2q31.2	Cardiomyopathy, dilated, 1G	AD	3	604145	TTN, CMD1G, TMD, LGMDR10, MPRM, HMERF, CMYO5	188840
2q35	Cardiomyopathy, dilated, 1I	AD	3	604765	DES, CMD1I, MFM1, SCPNK	125660
3p25.2	Cardiomyopathy, dilated, 1NN	AD	3	615916	RAF1, CRAF, NS5, CMD1NN	164760
3p22.2	Cardiomyopathy, dilated, 1E	AD	3	601154	SCN5A, LQT3, VF1, HB1, SSS1, CMD1E, CDCD2	600163
3p21.1	Cardiomyopathy, dilated, 1Z	AD	3	611879	TNNC1, CMD1Z, CMH13	191040
5p15.33	Cardiomyopathy, dilated, 1GG	AR	3	613642	SDHA, SDH1, SDHF, CMD1GG, PPGL5, MC2DN1, NDAXOA	600857
5q33.2-q33.3	Cardiomyopathy, dilated, 1L		3	606685	SGCD, SGD, LGMDR6, CMD1L	601411
6p22.3	Cardiomyopathy, dilated, 2I	AR	3	620462	CAP2, CMD2I	618385
6q21	Cardiomyopathy, dilated, 1JJ	AD	3	615235	LAMA4, LAMA3, CMD1JJ	600133
6q22.31	Cardiomyopathy, dilated, 1P		3	609909	PLN, PLB, CMD1P, CMH18	172405
6q23.2	?Cardiomyopathy, dilated, 1J	AD	3	605362	EYA4, DFNA10, CMD1J	603550
7q21.2	?Cardiomyopathy, dilated, 2B	AR	3	614672	GATAD1, ODAG, CMD2B	614518
7q31.32	Cardiomyopathy, dilated, 2G	AR	3	619897	LMOD2, CLMOD, CMD2G	608006
9q31.2	Cardiomyopathy, dilated, 1X	AR	3	611615	FKTN, FCMD, CMD1X, LGMDR13, MDDGA4, MDDGB4, MDDGC4	607440
10q21.3	Cardiomyopathy, familial restrictive, 4	AD	3	615248	MYPN, CMD1DD, CMH22, RCM4, CMYO24	608517
10q21.3	Cardiomyopathy, hypertrophic, 22	AD	3	615248	MYPN, CMD1DD, CMH22, RCM4, CMYO24	608517
10q21.3	Cardiomyopathy, dilated, 1KK	AD	3	615248	MYPN, CMD1DD, CMH22, RCM4, CMYO24	608517
10q22.2	Cardiomyopathy, dilated, 1W		3	611407	VCL, CMD1W, CMH15	193065
10q23.2	Cardiomyopathy, hypertrophic, 24	AD	3	601493	LDB3, ZASP, CYPHER, KIAA01613, MFM4, CMD1C, CMH24, LVNC3	605906
10q23.2	Left ventricular noncompaction 3	AD	3	601493	LDB3, ZASP, CYPHER, KIAA01613, MFM4, CMD1C, CMH24, LVNC3	605906
10q23.2	Cardiomyopathy, dilated, 1C, with or without LVNC	AD	3	601493	LDB3, ZASP, CYPHER, KIAA01613, MFM4, CMD1C, CMH24, LVNC3	605906
10q25.2	Cardiomyopathy, dilated, 1DD	AD	3	613172	RBM20	613171
10q26.11	Cardiomyopathy, dilated, 1HH	AD	3	613881	BAG3, MFM6, CMD1HH, CMT2JJ, HMND15	603883
11p15.1	?Cardiomyopathy, dilated, 1M		3	607482	CSRP3, CRP3, CLP, CMD1M, CMH12	600824
11p11.2	Cardiomyopathy, dilated, 1MM	AD	3	615396	MYBPC3, CMH4, CMD1MM, LVNC10	600958
11p11.2	Left ventricular noncompaction 10	AD	3	615396	MYBPC3, CMH4, CMD1MM, LVNC10	600958
11q23.1	Cardiomyopathy, dilated, 1II	AD	3	615184	CRYAB, CRYA2, CTPP2, CMD1II, CTRCT16, MFM2	123590
12p12.1	Cardiomyopathy, dilated, 1O	AD	3	608569	ABCC9, SUR2, CMD1O, ATFB12, CANTU, IDMYS	601439
14q11.2	Cardiomyopathy, dilated, 1EE	AD	3	613252	MYH6, ASD3, MYHCA, CMD1EE, CMH14, SSS3	160710
14q11.2	Left ventricular noncompaction 5	AD	3	613426	MYH7, CMH1, MPD1, CMD1S, CMYO7A, CMYO7B	160760
14q11.2	Cardiomyopathy, dilated, 1S	AD	3	613426	MYH7, CMH1, MPD1, CMD1S, CMYO7A, CMYO7B	160760
14q24.2	?Cardiomyopathy, dilated, 1U	AD	3	613694	PSEN1, AD3, ACNINV3, CMD1U	104311
14q32.33	Cardiomyopathy, dilated, 2F	AR	3	619747	BAG5, CMD2F	603885
15q14	Cardiomyopathy, dilated, 1R	AD	3	613424	ACTC1, CMD1R, CMH11, ASD5, LVNC4	102540
15q14	Left ventricular noncompaction 4	AD	3	613424	ACTC1, CMD1R, CMH11, ASD5, LVNC4	102540
15q22.2	Cardiomyopathy, dilated, 1Y	AD	3	611878	TPM1, CMH3, CMD1Y , LVNC9	191010
15q22.2	Left ventricular noncompaction 9	AD	3	611878	TPM1, CMH3, CMD1Y , LVNC9	191010
16p13.3	Cardiomyopathy, dilated, 2D	AR	3	619371	RPL3L, CMD2D	617416
17p11.2	Cardiomyopathy, dilated, 2J	AR	3	620635	FLII, CMD2J	600362
17q22	?Cardiomyopathy, dilated, 1OO	AD	3	620247	VEZF1, ZNF161, CMD1OO	606747
18q12.1	Cardiomyopathy, dilated, 1BB	AR	3	612877	DSG2, ARVD10, ARVC10, CMD1BB	125671
19p13.13	?Cardiomyopathy, dilated, 2H	AR	3	620203	GET3, ASNA1, ARSA1, CMD2H	601913
19q13.42	?Cardiomyopathy, dilated, 2A	AR	3	611880	TNNI3, CMH7, CMD2A, RCM1, CMD1FF	191044
19q13.42	Cardiomyopathy, dilated, 1FF		3	613286	TNNI3, CMH7, CMD2A, RCM1, CMD1FF	191044
20q13.12	Cardiomyopathy, dilated, 2E	AR	3	619492	JPH2, JP2, CMH17, CMD2E	605267
Xp21.2-p21.1	Cardiomyopathy, dilated, 3B	XL	3	302045	DMD, BMD, CMD3B	300377
1q32.1	Cardiomyopathy, familial restrictive, 3	AD	3	612422	TNNT2, CMH2, CMD1D, RCM3, LVNC6	191045
5q31.2	?Cardiomyopathy, familial restrictive, 6	AR	3	619433	KIF20A, RAB6KIFL, RCM6	605664
7q32.1	Cardiomyopathy, familial restrictive 5	AD	3	617047	FLNC, FLN2, ABPA, ABPL, MFM5, MPD4, CMH26, RCM5, ARVC15	102565
7q32.1	Arrhythmogenic right ventricular dysplasia, familial	AD	3	617047	FLNC, FLN2, ABPA, ABPL, MFM5, MPD4, CMH26, RCM5, ARVC15	102565
7q32.1	Cardiomyopathy, familial hypertrophic, 26	AD	3	617047	FLNC, FLN2, ABPA, ABPL, MFM5, MPD4, CMH26, RCM5, ARVC15	102565
10q21.3	Cardiomyopathy, dilated, 1KK	AD	3	615248	MYPN, CMD1DD, CMH22, RCM4, CMYO24	608517
10q21.3	Cardiomyopathy, familial restrictive, 4	AD	3	615248	MYPN, CMD1DD, CMH22, RCM4, CMYO24	608517
10q21.3	Cardiomyopathy, hypertrophic, 22	AD	3	615248	MYPN, CMD1DD, CMH22, RCM4, CMYO24	608517
19q13.42	Cardiomyopathy, familial restrictive, 1	AD	3	115210	TNNI3, CMH7, CMD2A, RCM1, CMD1FF	191044
1p36.13	Congenital myopathy 19	AR	3	618578	PAX7, RMS2, CMYO19	167410
1p36.11	Congenital myopathy 3 with rigid spine	AR	3	602771	SELENON, SEPN1, SELN, CMYO3	606210
1p31.1	Congenital myopathy 21 with early respiratory failure	AR	3	620326	DNAJB4, HLJ1, CMYO21	611327
1q21.3	Congenital myopathy 4B, autosomal recessive	AR	3	609284	TPM3, NEM1, CMYO4A, CMYO4B	191030
1q21.3	Congenital myopathy 4A, autosomal dominant	AD	3	255310	TPM3, NEM1, CMYO4A, CMYO4B	191030
1q32.1	Congenital myopathy 18 due to dihydropyridine receptor defect	AD, AR	3	620246	CACNA1S, CACNL1A3, CCHL1A3, TTPP1, HOKPP1, MHS5, CMYO18	114208
1q42.13	Congenital myopathy 2C, severe infantile, autosomal dominant	AD	3	620278	ACTA1, ASMA, NEM3, CMYO2A, CMYO2B, SHPM, CMYO2C	102610
1q42.13	Congenital myopathy 2B, severe infantile, autosomal recessive	AR	3	620265	ACTA1, ASMA, NEM3, CMYO2A, CMYO2B, SHPM, CMYO2C	102610
1q42.13	Congenital myopathy 2A, typical, autosomal dominant	AD	3	161800	ACTA1, ASMA, NEM3, CMYO2A, CMYO2B, SHPM, CMYO2C	102610
1q43	Congenital myopathy 8	AD	3	618654	ACTN2, CMD1AA, CMH23, CMYO8, MPD6	102573
2q31.2	Congenital myopathy 5 with cardiomyopathy	AR	3	611705	TTN, CMD1G, TMD, LGMDR10, MPRM, HMERF, CMYO5	188840
2q34	Congenital myopathy 14	AR	3	618414	MYL1, CMYO14	160780
3q26.33	Congenital myopathy 9B, proximal, with minicore lesions	AR	3	618823	FXR1, MYORIBF, CMYO9A, CMYO9B	600819
3q26.33	?Congenital myopathy 9A with respiratory insufficiency and bone fractures	AR	3	618822	FXR1, MYORIBF, CMYO9A, CMYO9B	600819
5q23.2	Congenital myopathy 10A, severe variant	AR	3	614399	MEGF10, KIAA1780, CMYO10A, CMYO10B	612453
5q23.2	Congenital myopathy 10B, mild variant	AR	3	620249	MEGF10, KIAA1780, CMYO10A, CMYO10B	612453
8q21.11	Congenital myopathy 25	AR	3	620964	JPH1, JP1, CMT2K, CMYO25	605266
9p13.3	Congenital myopathy 23	AD	3	609285	TPM2, TMSB, AMCD1, DA1, DA2B4, CMYO23	190990
10p12.33	Congenital myopathy 11	AR	3	619967	HACD1, PTPLA, CMYO11	610467
10q21.3	Congenital myopathy 24	AR	3	617336	MYPN, CMD1DD, CMH22, RCM4, CMYO24	608517
11p15.1	Congenital myopathy 17	AR	3	618975	MYOD1, MYF3, CMYO17	159970
12q12	Congenital myopathy 12	AR	3	612540	CNTN1, CMYO12	600016
12q13.3	Congenital myopathy 13	AR	3	255995	STAC3, NAM, CMYO13	615521
12q23.2	Congenital myopathy 16	AD	3	618524	MYBPC1, LCCS4, CMYO16	160794
14q11.2	Congenital myopathy 7B, myosin storage, autosomal recessive	AR	3	255160	MYH7, CMH1, MPD1, CMD1S, CMYO7A, CMYO7B	160760
14q11.2	Congenital myopathy 7A, myosin storage, autosomal dominant	AD	3	608358	MYH7, CMH1, MPD1, CMD1S, CMYO7A, CMYO7B	160760
15q13.3-q14	Congenital myopathy 20	AR	3	620310	RYR3, CMYO20	180903
17p13.1	Congenital myopathy 6 with ophthalmoplegia	AD, AR	3	605637	MYH2, CMYO6	160740
17q23.3	Congenital myopathy 22B, severe fetal	AR	3	620369	SCN4A, HYPP, NAC1A, HOKPP2, CMS16, CMYO22A	603967
17q23.3	Congenital myopathy 22A, classic	AR	3	620351	SCN4A, HYPP, NAC1A, HOKPP2, CMS16, CMYO22A	603967
19q13.2	Congenital myopathy 1B, autosomal recessive	AR	3	255320	RYR1, MHS, KDS, CMYO1A, CMYO1B	180901
19q13.2	Congenital myopathy 1A, autosomal dominant, with susceptibility to malignant hyperthermia	AD	3	117000	RYR1, MHS, KDS, CMYO1A, CMYO1B	180901
20q13.12	Congenital myopathy 15	AD	3	620161	TNNC2, CMYO15	191039
1q32.1	{Malignant hyperthermia susceptibility 5}	AD	3	601887	CACNA1S, CACNL1A3, CCHL1A3, TTPP1, HOKPP1, MHS5, CMYO18	114208
19q13.2	{Malignant hyperthermia susceptibility 1}	AD	3	145600	RYR1, MHS, KDS, CMYO1A, CMYO1B	180901
2p13.1	Visceral myopathy 1	AD	3	155310	ACTG2, ACTA3, VSCM1, MMIHS5	102545
16p13.11	Visceral myopathy 2	AD	3	619350	MYH11, AAT4, FAA4, VSCM2	160745
9q22.31	Spinal muscular atrophy, lower extremity-predominant, 2B, autosomal dominant	AD	3	618291	BICD2, KIAA0699, SMALED2A, SMALED2B	609797
9q22.31	Spinal muscular atrophy, lower extremity-predominant, 2A, autosomal dominant	AD	3	615290	BICD2, KIAA0699, SMALED2A, SMALED2B	609797
14q32.31	Spinal muscular atrophy, lower extremity-predominant 1, AD	AD	3	158600	DYNC1H1, DNCL, DNECL, CMT2O, SMALED1, CDCBM13	600112
2q37.3	Bethlem myopathy 1C	AD, AR	3	620726	COL6A3, DYT27, BTHLM1C, UCMD1C	120250
6q13-q14.1	Bethlem myopathy 2	AD	3	616471	COL12A1, UCMD2, BTHLM2, EDSMYP	120320
21q22.3	Bethlem myopathy 1A	AD	3	158810	COL6A1, BTHLM1A, UCHMD1A	120220
21q22.3	Bethlem myopathy 1B	AD, AR	3	620725	COL6A2, BTHLM1B, UCMD1B	120240
1p13.3	?Facioscapulohumeral muscular dystrophy 3, digenic	DR	3	619477	LRIF1, RIF1, FSHD3	615354
18p11.32	Facioscapulohumeral muscular dystrophy 2, digenic	DD	3	158901	SMCHD1, KIAA0650, BAMS	614982
20q11.21	Facioscapulohumeral muscular dystrophy 4, digenic	DD	3	619478	DNMT3B, ICF1, FSHD4	602900
2q14.3	Centronuclear myopathy 2	AR	3	255200	BIN1, AMPHL, CNM2	601248
2q31.1	Centronuclear myopathy 6 with fiber-type disproportion	AR	3	617760	MAP3K20, ZAK, MLTK, MRK, SFMMP, CNM6	609479
2q35	Centronuclear myopathy 5	AR	3	615959	SPEG, APEG1, CNM5	615950
3p25.3	{Centronuclear myopathy, autosomal, modifier of}	AD	3	160150	MTMR14, C3orf29, HJUMPY	611089
16p13.3	?Centronuclear myopathy 4	AD	3	614807	CCDC78, C16orf25, CNM4	614666
19p13.2	Centronuclear myopathy 1	AD	3	160150	DNM2, CMTDIB, CMTDI1, CMT2M, LCCS5	602378
Xq28	Myopathy, centronuclear, X-linked	XLR	3	310400	MTM1, MTMX, CNMX	300415
1q43	Myopathy, distal, 6, adult onset	AD	3	618655	ACTN2, CMD1AA, CMH23, CMYO8, MPD6	102573
2p13.3	Welander distal myopathy	AD, AR	3	604454	TIA1, WDM, ALS26	603518
2p13.2	Myopathy, distal, with anterior tibial onset	AR	3	606768	DYSF, LGMDR2, MMD1	603009
3p25.3	Myopathy, distal, Tateyama type	AD	3	614321	CAV3, LQT9, MPDT, RMD2	601253
7q32.1	Myopathy, distal, 4	AD	3	614065	FLNC, FLN2, ABPA, ABPL, MFM5, MPD4, CMH26, RCM5, ARVC15	102565
9p13.3	Nonaka myopathy	AR	3	605820	GNE, GLCNE, IBM2, DMRV, NM, THC12	603824
12q13.13	?Myopathy, distal, 3	AD	3	610099	HNRNPA1, IBMPFD3, ALS20, MPD3	164017
14q11.2	Laing distal myopathy	AD	3	160500	MYH7, CMH1, MPD1, CMD1S, CMYO7A, CMYO7B	160760
14q32.33	Myopathy, distal, 5	AR	3	617030	ADSS1, ADSSL1, MPD5	612498
Xp22.12	Myopathy, distal, 7, adult-onset, X-linked	XLR	3	301075	SMPX, DFNX4, MPD7	300226
11p15.4	Myopathy, tubular aggregate, 1	AD	3	160565	STIM1, TAM1, IMD10, STRMK	605921
12q24.31	Myopathy, tubular aggregate, 2	AD	3	615883	ORAI1, TMEM142A, CRACM1, IMD9, TAM2	610277
3q21.3	Myotonic dystrophy 2	AD	3	602668	CNBP, ZNF9, CNBP1, DM2, PROMM	116955
19q13.32	Myotonic dystrophy 1	AD	3	160900	DMPK, DM, DMK	605377
1q21.3	Congenital myopathy 4B, autosomal recessive	AR	3	609284	TPM3, NEM1, CMYO4A, CMYO4B	191030
1q42.13	Congenital myopathy 2A, typical, autosomal dominant	AD	3	161800	ACTA1, ASMA, NEM3, CMYO2A, CMYO2B, SHPM, CMYO2C	102610
2q23.3	Nemaline myopathy 2, autosomal recessive	AR	3	256030	NEB, NEM2, AMC6	161650
2q31.1	Nemaline myopathy 9	AR	3	615731	KLHL41, KBTBD10, SARCOSIN, NEM9	607701
3p22.1	Nemaline myopathy 8, autosomal recessive	AR	3	615348	KLHL40, SYRP, KBTBD5, NEM8	615340
3p14.1	Nemaline myopathy 10	AR	3	616165	LMOD3, NEM10	616112
9p13.3	Congenital myopathy 23	AD	3	609285	TPM2, TMSB, AMCD1, DA1, DA2B4, CMYO23	190990
10q21.3	Congenital myopathy 24	AR	3	617336	MYPN, CMD1DD, CMH22, RCM4, CMYO24	608517
14q13.1	Nemaline myopathy 7, autosomal recessive	AR	3	610687	CFL2, NEM7	601443
15q22.31	Nemaline myopathy 6, autosomal dominant	AD	3	609273	KBTBD13, NEM6	613727
19q13.42	Nemaline myopathy 5C, autosomal dominant	AD	3	620389	TNNT1, ANM, NEM5	191041
19q13.42	Nemaline myopathy 5B, autosomal recessive, childhood-onset	AR	3	620386	TNNT1, ANM, NEM5	191041
19q13.42	Nemaline myopathy 5A, autosomal recessive, severe infantile	AR	3	605355	TNNT1, ANM, NEM5	191041
7p15.2	Oculopharyngeal muscular dystrophy 2	AD	3	620460	HNRNPA2B1, HNRPA2B1, IBMPFD2, OPMD2	600124
14q11.2	Oculopharyngeal muscular dystrophy	AD	3	164300	PABPN1, PABP2, PAB2	602279
1q21.2	Oculopharyngodistal myopathy 3	AD	3	619473	NOTCH2NLC, NIID, ETM6, OPDM3	618025
8q22.3	Oculopharyngodistal myopathy 1	AD	3	164310	LRP12, MIG13A, ALS28	618299
12q24.31	Oculopharyngodistal myopathy 4	AD	3	619790	RILPL1, RLP1, GOSPEL, OPDM4	614092
19p13.12	Oculopharyngodistal myopathy 2	AD	3	618940	GIPC1, RGS19IP1, C19orf3, OPDM2	605072
7p15.2	?Inclusion body myopathy with early-onset Paget disease with or without frontotemporal dementia 2	AD	3	615422	HNRNPA2B1, HNRPA2B1, IBMPFD2, OPMD2	600124
9p13.3	Inclusion body myopathy with early-onset Paget disease and frontotemporal dementia 1	AD	3	167320	VCP, IBMPFD1, CMT2Y, FTDALS6	601023
12q13.13	?Inclusion body myopathy with early-onset Paget disease without frontotemporal dementia 3	AD	3	615424	HNRNPA1, IBMPFD3, ALS20, MPD3	164017
1p31.1	Cardiomyopathy, hypertrophic, 20	AD	3	613876	NEXN, NELIN, CMD1CC, CMH20	613121
1q32.1	Cardiomyopathy, hypertrophic, 2	AD	3	115195	TNNT2, CMH2, CMD1D, RCM3, LVNC6	191045
1q43	Cardiomyopathy, hypertrophic, 23, with or without LVNC	AD	3	612158	ACTN2, CMD1AA, CMH23, CMYO8, MPD6	102573
1q43	Cardiomyopathy, dilated, 1AA, with or without LVNC	AD	3	612158	ACTN2, CMD1AA, CMH23, CMYO8, MPD6	102573
2q31.2	Cardiomyopathy, familial hypertrophic, 9	AD	3	613765	TTN, CMD1G, TMD, LGMDR10, MPRM, HMERF, CMYO5	188840
3p25.3	Cardiomyopathy, familial hypertrophic	AD, DD	3	192600	CAV3, LQT9, MPDT, RMD2	601253
3p21.31	Cardiomyopathy, hypertrophic, 8	AD, AR	3	608751	MYL3, CMH8	160790
3p21.1	Cardiomyopathy, hypertrophic, 13	AD	3	613243	TNNC1, CMD1Z, CMH13	191040
3q27.1	Cardiomyopathy, familial hypertrophic, 29, with polyglucosan bodies	AR	3	620236	KLHL24, KRIP6, EBS6, CMH29	611295
4p12	?Cardiomyopathy, familial hypertrophic, 30, atrial	AR	3	620734	CORIN, CRN, TMPRSS10, ATC2, PEE5, CMH30	605236
4q26	Cardiomyopathy, hypertrophic, 16	AD	3	613838	MYOZ2, CMH16	605602
6q22.31	Cardiomyopathy, hypertrophic, 18	AD	3	613874	PLN, PLB, CMD1P, CMH18	172405
7q32.1	Cardiomyopathy, familial restrictive 5	AD	3	617047	FLNC, FLN2, ABPA, ABPL, MFM5, MPD4, CMH26, RCM5, ARVC15	102565
7q32.1	Arrhythmogenic right ventricular dysplasia, familial	AD	3	617047	FLNC, FLN2, ABPA, ABPL, MFM5, MPD4, CMH26, RCM5, ARVC15	102565
7q32.1	Cardiomyopathy, familial hypertrophic, 26	AD	3	617047	FLNC, FLN2, ABPA, ABPL, MFM5, MPD4, CMH26, RCM5, ARVC15	102565
7q36.1	Cardiomyopathy, hypertrophic 6	AD	3	600858	PRKAG2, WPWS, CMH6	602743
10q21.3	Cardiomyopathy, dilated, 1KK	AD	3	615248	MYPN, CMD1DD, CMH22, RCM4, CMYO24	608517
10q21.3	Cardiomyopathy, familial restrictive, 4	AD	3	615248	MYPN, CMD1DD, CMH22, RCM4, CMYO24	608517
10q21.3	Cardiomyopathy, hypertrophic, 22	AD	3	615248	MYPN, CMD1DD, CMH22, RCM4, CMYO24	608517
10q22.2	Cardiomyopathy, hypertrophic, 15	AD	3	613255	VCL, CMD1W, CMH15	193065
10q23.2	Left ventricular noncompaction 3	AD	3	601493	LDB3, ZASP, CYPHER, KIAA01613, MFM4, CMD1C, CMH24, LVNC3	605906
10q23.2	Cardiomyopathy, dilated, 1C, with or without LVNC	AD	3	601493	LDB3, ZASP, CYPHER, KIAA01613, MFM4, CMD1C, CMH24, LVNC3	605906
10q23.2	Cardiomyopathy, hypertrophic, 24	AD	3	601493	LDB3, ZASP, CYPHER, KIAA01613, MFM4, CMD1C, CMH24, LVNC3	605906
11p15.1	Cardiomyopathy, hypertrophic, 12	AD	3	612124	CSRP3, CRP3, CLP, CMD1M, CMH12	600824
11p11.2	Cardiomyopathy, hypertrophic, 4	AD, AR	3	115197	MYBPC3, CMH4, CMD1MM, LVNC10	600958
12q24.11	Cardiomyopathy, hypertrophic, 10	AD	3	608758	MYL2, CMH10, MFM12	160781
14q11.2	Cardiomyopathy, hypertrophic, 14	AD	3	613251	MYH6, ASD3, MYHCA, CMD1EE, CMH14, SSS3	160710
14q11.2	Cardiomyopathy, hypertrophic, 1	AD, DD	3	192600	MYH7, CMH1, MPD1, CMD1S, CMYO7A, CMYO7B	160760
15q14	Cardiomyopathy, hypertrophic, 11	AD	3	612098	ACTC1, CMD1R, CMH11, ASD5, LVNC4	102540
15q22.2	Cardiomyopathy, hypertrophic, 3	AD	3	115196	TPM1, CMH3, CMD1Y , LVNC9	191010
15q25.3	Cardiomyopathy, familial hypertrophic 27	AR	3	618052	ALPK3, MIDORI, KIAA1330, CMH27	617608
17q12	Cardiomyopathy, hypertrophic, 25	AD	3	607487	TCAP, LGMDR7, CMH25	604488
18q12.2	Cardiomyopathy, familial hypertrophic, 28	AD	3	619402	FHOD3, FHOS2, KIAA1695, CMH28	609691
19q13.42	Cardiomyopathy, hypertrophic, 7	AD	3	613690	TNNI3, CMH7, CMD2A, RCM1, CMD1FF	191044
20q11.21	Cardiomyopathy, hypertrophic, 1, digenic	AD, DD	3	192600	MYLK2, MLCK	606566
20q13.12	Cardiomyopathy, hypertrophic, 17	AD	3	613873	JPH2, JP2, CMH17, CMD2E	605267
5q32	Myofibromatosis, infantile, 1	AD	3	228550	PDGFRB, PDGFR, IBGC4, IMF1, PENTT, KOGS, OPDKD	173410
19p13.12	?Myofibromatosis, infantile 2	AD	3	615293	NOTCH3, CADASIL1, CASIL, IMF2, LMNS	600276
1p34.1	Muscular dystrophy-dystroglycanopathy (congenital with brain and eye anomalies), type A, 3	AR	3	253280	POMGNT1, MEB, MDDGA3, MDDGB3, MDDGC3, RP76, LGMDR15	606822
1q42.3	Muscular dystrophy-dystroglycanopathy (congenital with brain and eye anomalies), type A, 11	AR	3	615181	B3GALNT2, MGC39558, MDDGA11	610194
3p22.1	Muscular dystrophy-dystroglycanopathy (congenital with brain and eye anomalies), type A, 8	AR	3	614830	POMGNT2, GTDC2, C3orf39, AGO61, MDDGA8, MDDGC8	614828
3p21.31	Muscular dystrophy-dystroglycanopathy (congenital with brain and eye anomalies), type A, 9	AR	3	616538	DAG1, DAG, MDDGC9, MDDGA9, LGMDR16	128239
3p21.31	Muscular dystrophy-dystroglycanopathy (congenital with brain and eye anomalies), type A, 14	AR	3	615350	GMPPB, KIAA1851, MDDGA14, MDDGB14, MDDGC14, LGMDR19	615320
7p21.2	Muscular dystrophy-dystroglycanopathy (congenital with brain and eye anomalies), type A, 7	AR	3	614643	CRPPA, ISPD, MDDGA7, MDDGC7, LGMDR20	614631
8p11.21	Muscular dystrophy-dystroglycanopathy (congenital with brain and eye anomalies), type A, 12	AR	3	615249	POMK, SGK196, MDDGA12, MDDGC12	615247
9q31.2	Muscular dystrophy-dystroglycanopathy (congenital with brain and eye anomalies), type A, 4	AR	3	253800	FKTN, FCMD, CMD1X, LGMDR13, MDDGA4, MDDGB4, MDDGC4	607440
9q34.13	Muscular dystrophy-dystroglycanopathy (congenital with brain and eye anomalies), type A, 1	AR	3	236670	POMT1, MDDGA1, MDDGB1, MDDGC1, LGMDR11	607423
11q13.2	Muscular dystrophy-dystroglycanopathy (congenital with brain and eye anomalies), type A, 13	AR	3	615287	B4GAT1, B3GNT1, IGNT, IGAT, MDDGA13	605517
12q14.2	Muscular dystrophy-dystroglycanopathy (congenital with brain and eye anomalies), type A, 10	AR	3	615041	RXYLT1, TMEM5, MDDGA10	605862
14q24.3	Muscular dystrophy-dystroglycanopathy (congenital with brain and eye anomalies), type A, 2	AR	3	613150	POMT2, MDDGA2, MDDGB2, MDDGC2, LGMDR14	607439
19q13.32	Muscular dystrophy-dystroglycanopathy (congenital with brain and eye anomalies), type A, 5	AR	3	613153	FKRP, MDC1C, LGMDR9, MDDGA5, MDDGB5, MDDGC5	606596
22q12.3	Muscular dystrophy-dystroglycanopathy (congenital with brain and eye anomalies), type A, 6	AR	3	613154	LARGE1, KIAA0609, MDC1D, MDDGA6, MDDGB6	603590
1p34.1	Muscular dystrophy-dystroglycanopathy (limb-girdle), type C, 3	AR	3	613157	POMGNT1, MEB, MDDGA3, MDDGB3, MDDGC3, RP76, LGMDR15	606822
1q25.2	?Muscular dystrophy, autosomal recessive, with rigid spine and distal joint contractures	AR	3	617072	TOR1AIP1, LAP1, LAP1B, LGMD2Y	614512
2p13.2	Muscular dystrophy, limb-girdle, autosomal recessive 2	AR	3	253601	DYSF, LGMDR2, MMD1	603009
2q14.3	?Muscular dystrophy, autosomal recessive, with cardiomyopathy and triangular tongue	AR	3	616827	LIMS2, PINCH2, MDRCMTT	607908
2q31.2	Muscular dystrophy, limb-girdle, autosomal recessive 10	AR	3	608807	TTN, CMD1G, TMD, LGMDR10, MPRM, HMERF, CMYO5	188840
3p22.1	Muscular dystrophy-dystroglycanopathy (limb-girdle) type C, 8	AR	3	618135	POMGNT2, GTDC2, C3orf39, AGO61, MDDGA8, MDDGC8	614828
3p21.31	Muscular dystrophy-dystroglycanopathy (limb-girdle), type C, 9	AR	3	613818	DAG1, DAG, MDDGC9, MDDGA9, LGMDR16	128239
3p21.31	Muscular dystrophy-dystroglycanopathy (limb-girdle), type C, 14	AR	3	615352	GMPPB, KIAA1851, MDDGA14, MDDGB14, MDDGC14, LGMDR19	615320
3q13.33	Muscular dystrophy, limb-girdle, autosomal recessive 21	AR	3	617232	POGLUT1, CLP46, KTELC1, RUMI, C3orf9, DDD4, LGMDR21	615618
4q12	Muscular dystrophy, limb-girdle, autosomal recessive 4	AR	3	604286	SGCB, LGMDR4	600900
4q35.1	Muscular dystrophy, limb-girdle, autosomal recessive 18	AR	3	615356	TRAPPC11, C4orf41, LGMDR18	614138
5q13.3	Muscular dystrophy, limb-girdle, autosomal recessive 28	AR	3	620375	HMGCR, LDLCQ3, LGMDR28	142910
5q33.2-q33.3	Muscular dystrophy, limb-girdle, autosomal recessive 6	AR	3	601287	SGCD, SGD, LGMDR6, CMD1L	601411
6q21	Muscular dystrophy, limb-girdle, autosomal recessive 25	AR	3	616812	BVES, HBVES, POPDC1, LGMDR25	604577
6q21	Muscular dystrophy, limb-girdle, autosomal recessive 26	AR	3	618848	POPDC3, POP3, LGMDR26	605824
6q22.33	Muscular dystrophy, limb-girdle, autosomal recessive 23	AR	3	618138	LAMA2, LAMM, MDC1A	156225
7p21.2	Muscular dystrophy-dystroglycanopathy (limb-girdle), type C, 7	AR	3	616052	CRPPA, ISPD, MDDGA7, MDDGC7, LGMDR20	614631
8q24.3	Muscular dystrophy, limb-girdle, autosomal recessive 17	AR	3	613723	PLEC1, PLEC, PLTN, LGMDR17, EBS5A, EBS5B, EBS5C, EBS5D	601282
9q31.2	Muscular dystrophy-dystroglycanopathy (limb-girdle), type C, 4	AR	3	611588	FKTN, FCMD, CMD1X, LGMDR13, MDDGA4, MDDGB4, MDDGC4	607440
9q33.1	Muscular dystrophy, limb-girdle, autosomal recessive 8	AR	3	254110	TRIM32, HT2A, LGMDR8, BBS11	602290
9q34.13	Muscular dystrophy-dystroglycanopathy (limb-girdle), type C, 1	AR	3	609308	POMT1, MDDGA1, MDDGB1, MDDGC1, LGMDR11	607423
11p14.3	Muscular dystrophy, limb-girdle, autosomal recessive 12	AR	3	611307	ANO5, TMEM16E, GDD1, LGMDR12	608662
13q12.12	Muscular dystrophy, limb-girdle, autosomal recessive 5	AR	3	253700	SGCG, LGMDR5, DMDA1, SCG3	608896
14q24.3	Muscular dystrophy-dystroglycanopathy (limb-girdle), type C, 2	AR	3	613158	POMT2, MDDGA2, MDDGB2, MDDGC2, LGMDR14	607439
14q32.33	Muscular dystrophy, limb-girdle, autosomal recessive 27	AR	3	619566	JAG2, LGMDR27	602570
15q15.1	Muscular dystrophy, limb-girdle, autosomal recessive 1	AR	3	253600	CAPN3, CANP3, LGMDR1, LGMDD4	114240
15q24.2	Muscular dystrophy, limb-girdle, autosomal recessive 29	AR	3	620793	SNUPN, RNUT1, LGMDR29	607902
17q12	Muscular dystrophy, limb-girdle, autosomal recessive 7	AR	3	601954	TCAP, LGMDR7, CMH25	604488
17q21.33	Muscular dystrophy, limb-girdle, autosomal recessive 3	AR	3	608099	SGCA, ADL, DAG2, LGMDR3	600119
19q13.32	Muscular dystrophy-dystroglycanopathy (limb-girdle), type C, 5	AR	3	607155	FKRP, MDC1C, LGMDR9, MDDGA5, MDDGB5, MDDGC5	606596
21q22.3	Ullrich congenital muscular dystrophy 1A	AD, AR	3	254090	COL6A1, BTHLM1A, UCHMD1A	120220
2q37.3	Ullrich congenital muscular dystrophy 1C	AD, AR	3	620728	COL6A3, DYT27, BTHLM1C, UCMD1C	120250
6q13-q14.1	?Ullrich congenital muscular dystrophy 2	AR	3	616470	COL12A1, UCMD2, BTHLM2, EDSMYP	120320
21q22.3	Ullrich congenital muscular dystrophy 1A	AD, AR	3	254090	COL6A1, BTHLM1A, UCHMD1A	120220
21q22.3	Ullrich congenital muscular dystrophy 1B	AD, AR	3	620727	COL6A2, BTHLM1B, UCMD1B	120240
2p13.2	Miyoshi muscular dystrophy 1	AR	3	254130	DYSF, LGMDR2, MMD1	603009
11p14.3	Miyoshi muscular dystrophy 3	AR	3	613319	ANO5, TMEM16E, GDD1, LGMDR12	608662
1q22	Emery-Dreifuss muscular dystrophy 2, autosomal dominant	AD	3	181350	LMNA, LMN1, EMD2, FPLD2, CMD1A, HGPS	150330
1q22	Emery-Dreifuss muscular dystrophy 3, autosomal recessive	AR	3	616516	LMNA, LMN1, EMD2, FPLD2, CMD1A, HGPS	150330
3p25.1	Emery-Dreifuss muscular dystrophy 7, AD	AD	3	614302	TMEM43, ARVD5, ARVC5, EDMD7, AUNA3	612048
6q25.2	Emery-Dreifuss muscular dystrophy 4, autosomal dominant	AD	3	612998	SYNE1, KIAA0796, KIAA1756, KIAA1262, SCAR8, EDMD4, AMC3	608441
14q23.2	Emery-Dreifuss muscular dystrophy 5, autosomal dominant	AD	3	612999	SYNE2, NUANCE, KIAA1011, EDMD5	608442
Xq26.3	Emery-Dreifuss muscular dystrophy 6, X-linked	XLR	3	300696	FHL1, SLIM1, XMPMA, KYOT, FHL1A, FHL1B, RBMX1A, RBMX1B, FCMSU	300163
Xq26.3	Myopathy, X-linked, with postural muscle atrophy	XLR	3	300696	FHL1, SLIM1, XMPMA, KYOT, FHL1A, FHL1B, RBMX1A, RBMX1B, FCMSU	300163
Xq28	Emery-Dreifuss muscular dystrophy 1, X-linked	XLR	3	310300	EMD, EDMD, STA	300384
12p11.21	Myopathy, lactic acidosis, and sideroblastic anemia 2	AR	3	613561	YARS2, TYRRS, MLASA2	610957
12q24.33	Myopathy, lactic acidosis, and sideroblastic anemia 1	AR	3	600462	PUS1, MLASA1	608109
2q31.2	Myopathy, myofibrillar, 9, with early respiratory failure	AD	3	603689	TTN, CMD1G, TMD, LGMDR10, MPRM, HMERF, CMYO5	188840
2q35	Myopathy, myofibrillar, 1	AD, AR	3	601419	DES, CMD1I, MFM1, SCPNK	125660
3q22.2	Myopathy, myofibrillar, 7	AR	3	617114	KY, MFM7	605739
5q31.2	Myopathy, myofibrillar, 3	AD	3	609200	MYOT, TTOD, MFM3	604103
7q32.1	Myopathy, myofibrillar, 5	AD	3	609524	FLNC, FLN2, ABPA, ABPL, MFM5, MPD4, CMH26, RCM5, ARVC15	102565
10p11.23	Myofibrillar myopathy 10	AR	3	619040	SVIL, MFM10	604126
10q23.2	Myopathy, myofibrillar, 4	AD	3	609452	LDB3, ZASP, CYPHER, KIAA01613, MFM4, CMD1C, CMH24, LVNC3	605906
10q26.11	Myopathy, myofibrillar, 6	AD	3	612954	BAG3, MFM6, CMD1HH, CMT2JJ, HMND15	603883
11q23.1	Myopathy, myofibrillar, 2	AD	3	608810	CRYAB, CRYA2, CTPP2, CMD1II, CTRCT16, MFM2	123590
11q23.1	Myopathy, myofibrillar, fatal infantile hypertonic, alpha-B crystallin-related	AR	3	613869	CRYAB, CRYA2, CTPP2, CMD1II, CTRCT16, MFM2	123590
12p12.1	Myopathy, myofibrillar, 8	AR	3	617258	PYROXD1, MFM8	617220
12q24.11	Myopathy, myofibrillar, 12, infantile-onset, with cardiomyopathy	AR	3	619424	MYL2, CMH10, MFM12	160781
12q24.23	Myopathy, myofibrillar, 13, with rimmed vacuoles	AD	3	621078	HSPB8, H11, E2IG1, CMT2L, HMND2, MFM13	608014
17q12	Myofibrillar myopathy 11	AR	3	619178	UNC45B, SMUNC45, CTRCT43, MFM11	611220
4q21.22	Muscular dystrophy, limb-girdle, autosomal dominant 3	AD	3	609115	HNRNPDL, HNRPDL, JKTBP, LGMDD3	607137
7q32.1	Muscular dystrophy, limb-girdle, autosomal dominant 2	AD	3	608423	TNPO3, TRNSR, LGMDD2	610032
7q36.3	Muscular dystrophy, limb-girdle, autosomal dominant 1	AD	3	603511	DNAJB6, MRJ, DJ4, LGMDD1	611332
15q15.1	Muscular dystrophy, limb-girdle, autosomal dominant 4	AD	3	618129	CAPN3, CANP3, LGMDR1, LGMDD4	114240
21q22.3	Bethlem myopathy 1A	AD	3	158810	COL6A1, BTHLM1A, UCHMD1A	120220
1p34.1	Muscular dystrophy-dystroglycanopathy (limb-girdle), type C, 3	AR	3	613157	POMGNT1, MEB, MDDGA3, MDDGB3, MDDGC3, RP76, LGMDR15	606822
3p22.1	Muscular dystrophy-dystroglycanopathy (limb-girdle) type C, 8	AR	3	618135	POMGNT2, GTDC2, C3orf39, AGO61, MDDGA8, MDDGC8	614828
3p21.31	Muscular dystrophy-dystroglycanopathy (limb-girdle), type C, 9	AR	3	613818	DAG1, DAG, MDDGC9, MDDGA9, LGMDR16	128239
3p21.31	Muscular dystrophy-dystroglycanopathy (limb-girdle), type C, 14	AR	3	615352	GMPPB, KIAA1851, MDDGA14, MDDGB14, MDDGC14, LGMDR19	615320
7p21.2	Muscular dystrophy-dystroglycanopathy (limb-girdle), type C, 7	AR	3	616052	CRPPA, ISPD, MDDGA7, MDDGC7, LGMDR20	614631
8p11.21	?Muscular dystrophy-dystroglycanopathy (limb-girdle), type C, 12	AR	3	616094	POMK, SGK196, MDDGA12, MDDGC12	615247
9q31.2	Muscular dystrophy-dystroglycanopathy (limb-girdle), type C, 4	AR	3	611588	FKTN, FCMD, CMD1X, LGMDR13, MDDGA4, MDDGB4, MDDGC4	607440
9q34.13	Muscular dystrophy-dystroglycanopathy (limb-girdle), type C, 1	AR	3	609308	POMT1, MDDGA1, MDDGB1, MDDGC1, LGMDR11	607423
14q24.3	Muscular dystrophy-dystroglycanopathy (limb-girdle), type C, 2	AR	3	613158	POMT2, MDDGA2, MDDGB2, MDDGC2, LGMDR14	607439
19q13.32	Muscular dystrophy-dystroglycanopathy (limb-girdle), type C, 5	AR	3	607155	FKRP, MDC1C, LGMDR9, MDDGA5, MDDGB5, MDDGC5	606596
1p34.1	Muscular dystrophy-dystroglycanopathy (congenital with impaired intellectual development), type B, 3	AR	3	613151	POMGNT1, MEB, MDDGA3, MDDGB3, MDDGC3, RP76, LGMDR15	606822
1q22	?Muscular dystrophy-dystroglycanopathy (congenital with impaired intellectual development), type B, 15	AR	3	618992	DPM3, MDDGC15, MDDGB15	605951
3p21.31	Muscular dystrophy-dystroglycanopathy (congenital with impaired intellectual development), type B, 14	AR	3	615351	GMPPB, KIAA1851, MDDGA14, MDDGB14, MDDGC14, LGMDR19	615320
9q31.2	Muscular dystrophy-dystroglycanopathy (congenital without impaired intellectual development), type B, 4	AR	3	613152	FKTN, FCMD, CMD1X, LGMDR13, MDDGA4, MDDGB4, MDDGC4	607440
9q34.13	Muscular dystrophy-dystroglycanopathy (congenital with impaired intellectual development), type B, 1	AR	3	613155	POMT1, MDDGA1, MDDGB1, MDDGC1, LGMDR11	607423
14q24.3	Muscular dystrophy-dystroglycanopathy (congenital with impaired intellectual development), type B, 2	AR	3	613156	POMT2, MDDGA2, MDDGB2, MDDGC2, LGMDR14	607439
19q13.32	Muscular dystrophy-dystroglycanopathy (congenital with or without impaired intellectual development), type B, 5	AR	3	606612	FKRP, MDC1C, LGMDR9, MDDGA5, MDDGB5, MDDGC5	606596
22q12.3	Muscular dystrophy-dystroglycanopathy (congenital with impaired intellectual development), type B, 6	AR	3	608840	LARGE1, KIAA0609, MDC1D, MDDGA6, MDDGB6	603590
3q24	Polyglucosan body myopathy 2	AR	3	616199	GYG1, GSD15	603942
20p13	Polyglucosan body myopathy 1 with or without immunodeficiency	AR	3	615895	RBCK1, HOIL1, PGBM1, PBMEI, C20orf18	610924
10q22.1	Spinal muscular atrophy with congenital bone fractures 2	AR	3	616867	ASCC1, p50, SMABF2	614215
15q22.31	Spinal muscular atrophy with congenital bone fractures 1	AR	3	616866	TRIP4, ASC1, SMABF1, MDCDC	604501

[truncated: 8 more sheets: ST10, ST11, ST12, ST13, ST14, ST15, ST16, ST17]
